# Supplementary material for: Integration of Proteomics and Metabolomics Revealed Metabolite–Protein Networks in ACTH-Secreting Pituitary Adenoma
Source: Front Endocrinol (Lausanne). 2018 Nov 23;9:678. doi: 10.3389/fendo.2018.00678 (PMC6266547; doi:10.3389/fendo.2018.00678)
Supplement: Supplementary file 1 [file Table_1.XLSX]

## Sheet: Sheet1
Supplementary table 1 The cortisol level of each patient was list
Case	Cortisol levels (pg/ml)
1	184
2	130
3	185
4	166
5	221
6	202
