# Supplementary material for: Integration of Proteomics and Metabolomics Revealed Metabolite–Protein Networks in ACTH-Secreting Pituitary Adenoma
Source: Front Endocrinol (Lausanne). 2018 Nov 23;9:678. doi: 10.3389/fendo.2018.00678 (PMC6266547; doi:10.3389/fendo.2018.00678)
Supplement: Supplementary file 2 [file Table_2.xlsx]

## Sheet: Sheet1
Supplementary table 2 differential metabolites between ACTH and normal pituitary
name	name	Hit	P value	Ratio
D-Mannitol	D-Mannitol	Mannitol	0.00664189	0.0262233
Lactobionic acid 3	Lactobionic acid	None of the above	0.0026998	0.0458372
D-Glucose 1	D-Glucose	D-Glucose	0.0455003	0.0685729
D-Glucose 2	D-Glucose	D-Glucose	0.0455003	0.0734608
Mannose	Mannose	D-Mannose	0.0026998	0.10973
2-Aminoadipic acid	2-Aminoadipic acid	Aminoadipic acid	0.00664189	0.128054
D-Glucose-6-Phosphate	D-Glucose-6-Phosphate	D-Glucose-6-Phosphate	0.0026998	0.139897
D-Fructose-6-Phosphate	D-Fructose-6-Phosphate	Fructose 6-phosphate	0.0026998	0.166382
Isocitrate	Isocitrate	Isocitric acid	0.0026998	0.189706
Raffinose	Raffinose	Raffinose	0.010128	0.200764
Citric acid	Citric acid	Citric acid	0.010128	0.205072
Cysteine	Cysteine	L-Cysteine	0.022271	0.205807
4-Hydroxybutyric acid	4-Hydroxybutyric acid	4-Hydroxybutyric acid	0.0455003	0.225245
1,3-Dihydroxyacetone	1,3-Dihydroxyacetone	Dihydroxyacetone	0.022271	0.22724
Tyrosine	Tyrosine	L-Tyrosine	0.0321246	0.267109
Ribose	Ribose	D-Ribose	0.010128	0.281303
Meso-Erythritol	Meso-Erythritol	Erythritol	0.0026998	0.410603
Ribitol	Ribitol	Ribitol	0.0321246	0.448971
Uracil	Uracil	Uracil	0.0151584	0.492373
Methionine	Methionine	L-Methionine	0.0321246	0.49459
Porphine	Porphine	Pentaporphyrin I	0.010128	2.0015
Octanoic acid	Octanoic acid	L-Octanoylcarnitine	0.0026998	2.04861
Heptanoic acid	Heptanoic acid	Heptanoic acid	0.00664189	2.19512
Hexanoic acid	Hexanoic acid	Caproic acid	0.0026998	2.26476
Glycolic acid	Glycolic acid	Glycolic acid	0.00664189	2.28414
D-myo-Inositol 4-Monophosphate	D-myo-Inositol 4-Monophosphate	D-myo-Inositol 4-Monophosphate	0.00427473	2.78502
D-Erythronolactone	D-Erythronolactone	D-Erythronolactone	0.0455003	2.79619
Myo-Inositol	Myo-Inositol	Myoinositol	0.0321246	3.11261
D-Gamma-Tocopherol	D-Gamma-Tocopherol	D-Gamma-Tocopherol	0.0455003	4.08525
Oxalic acid	Oxalic acid	Oxalic acid	0.0026998	4.92878
Citrulline	Citrulline	Citrulline	0.022271	5.04356
Sucrose	Sucrose	Sucrose	0.022271	5.76765
Pyruvic acid	Pyruvic acid	Pyruvic acid	0.010128	6.26365
L-Threonic acid	L-Threonic acid	None of the above	0.0026998	6.98761
Uric acid	Uric acid	Uric acid	0.00664189	12.3366
Adenosine-5-monophosphate	Adenosine-5-monophosphate	Adenosine-5-monophosphate	0.0026998	26.7736
Ethyl phosphoric acid	Ethyl phosphoric acid	None of the above	0.0455003	37.7309

## Sheet: Sheet3
Query	Hit	HMDB	KEGG	PubChem	ChEBI	MetLin
1,2-Propanediol	Propylene glycol	HMDB01881	C00583	1030	16997	3220
1,3-Dihydroxyacetone	Dihydroxyacetone	HMDB01882	C00184	670	16016	6368
1,3-Propanediol	Propane-1,3-diol	METPA0292	C02457	-	-	-
1,5-Anhydro-D-Sorbitol	1,5-Anhydrosorbitol	HMDB02712	C07326	64960	16070	3775
11,14-Eicosadienoic acid	Eicosadienoic acid	HMDB05060	C16525	6439848	603631	-
11-Eicosenoic acid	11-Eicosenoic acid	HMDB34296	-	5282769	-	-
1-Monooleoylglycerol	1-Monooleoylglycerol
1-O-Hexadecylglycerol	1-O-Hexadecylglycerol		C13859
2,2'-Bipyridine	2,2'-Bipyridine
2,3,4-Trihydroxybutyric acid	2,3,4-Trihydroxybutyric acid		C01620
2,4-Dihydroxybutanoic acid	2,4-Dihydroxybutanoic acid	HMDB00360	-	192742	-	5349
2,5-Dihydroxypyrazine	2,5-Dihydroxypyrazine
2-Aminoadipic acid	Aminoadipic acid	HMDB00510	C00956	469	37024	5496
2-Aminobutyric acid	2-Aminobutyric acid		C02261
2-Aminobutyric acid 1	2-Aminobutyric acid		C02261
2-Hydroxybutyric acid	2-Hydroxybutyric acid	HMDB00008	C05984	11266	1148	3783
2-Hydroxyglutaric acid	2-Hydroxyglutaric acid
2-Hydroxyisovaleric acid	2-Hydroxy-3-methylbutyric acid	HMDB00407	-	99823	60645	5396
2-Hydroxypyridine	2-Hydroxypyridine	HMDB13751	C02502	8871	16540	-
2-Monopalmitoylglycerol	2-Monopalmitoylglycerol
2-Monostearin	2-Monostearin
3-Aminoisobutyric acid	3-Aminoisobutanoic acid	HMDB03911	C05145	64956	27389	5472
3-Hydroxybutyric acid	3-Hydroxybutyric acid	HMDB00357	C01089	441	20067	125
3-Hydroxypropanoic acid	Hydroxypropionic acid	HMDB00700	C01013	68152	33404	5668
3-Hydroxypyridine	3-Hydroxypyridine
3-Phosphoglyceric acid	3-Phosphoglyceric acid	HMDB00807	C00597	724	17050	150
4-Aminobutyric acid	Gamma-Aminobutyric acid	HMDB00112	C00334	119	16865	-
4-Hydroxybutyric acid	4-Hydroxybutyric acid	HMDB00710	C00989	10413	30830	5678
4-Hydroxypyridine	4-Hydroxypyridine
5-Methyluridine	Ribothymidine	HMDB00884	-	445408	30821	5843
9-Octadecenamide, (Z)-	9-Octadecenamide, (Z)-		C19670
Adenosine	Adenosine	HMDB00050	C00212	60961	16335	86
Adenosine-5-monophosphate 1	Adenosine-5-monophosphate		C00020
Alanine	L-Alanine	HMDB00161	C00041	5950	16977	-
all-cis-4,7,10,13,16,19-Docosahexaenoic acid methyl ester	all-cis-4,7,10,13,16,19-Docosahexaenoic acid methyl ester
Alpha-Ketoglutaric acid	Oxoglutaric acid	HMDB00208	C00026	51	30915	5218
Alpha-Tocopherol	Alpha-Tocopherol	HMDB01893	C02477	14985	18145	6376
Arabitol	D-Arabitol	HMDB00568	C01904	827	893310	5551
Arachidonic acid	Arachidonic acid	HMDB01043	C00219	444899	15843	193
Ascorbic acid	Ascorbic acid	HMDB00044	C00072	54670067	17208	3753
Asparagine	L-Asparagine	HMDB00168	C00152	6267	17196	14
Aspartic acid	L-Aspartic acid	HMDB00191	C00049	5960	17053	5206
Aspartic acid	L-Aspartic acid	HMDB00191	C00049	5960	17053	5206
Benzoic acid	Benzoic acid	HMDB01870	C00180	243	30746	1297
Beta-Alanine	Beta-Alanine	HMDB00056	C00099	239	16958	5119
Beta-Glycerolphosphate	Beta-Glycerolphosphate
Capric acid	Capric acid	HMDB00511	C01571	2969	30813	336
Cholesterol	Cholesterol	HMDB00067	C00187	11025495	1307929	163
cis-5,8,11-Eicosatrienoic acid	5,8,11-Eicosatrienoic acid	HMDB10378	-	5312531	1306412	-
cis-7,10,13,16-Docosatetraenoic acid	cis-7,10,13,16-Docosatetraenoic acid
Cis-Aconitic acid	cis-Aconitic acid	HMDB00072	C00417	643757	32805	5130
Citric acid	Citric acid	HMDB00094	C00158	311	30769	124
Citrulline	Citrulline
Citrulline	Citrulline	HMDB00904	C00327	9750	16349	16
Cysteine	L-Cysteine	HMDB00574	C00097	5862	17561	5556
D-Cellobiose	Cellobiose	HMDB00055	C06422	10712	36217	3480
Dehydroascorbic acid	Dehydroascorbic acid	HMDB01264	C00425	210328	17242	342
Dehydroascorbic acid	Dehydroascorbic acid	HMDB01264	C00425	210328	17242	342
Dehydroascorbic acid	Dehydroascorbic acid	HMDB01264	C00425	210328	17242	342
Dehydroascorbic acid	Dehydroascorbic acid	HMDB01264	C00425	210328	17242	342
Dehydroascorbic acid	Dehydroascorbic acid	HMDB01264	C00425	210328	17242	342
D-Erythronolactone	D-Erythronolactone
D-Fructose	D-Fructose	HMDB00660	C02336	439709	28645	135
D-Fructose	D-Fructose	HMDB00660	C02336	439709	28645	135
D-Fructose-6-Phosphate	Fructose 6-phosphate	HMDB00124	C00085	69507	15946	5159
D-Gamma-Tocopherol	D-Gamma-Tocopherol		C02483
D-Glucose	D-Glucose	HMDB00122	C00031	5793	4167	133
D-Glucose	D-Glucose	HMDB00122	C00031	5793	4167	133
D-Glucose-6-Phosphate 1	D-Glucose-6-Phosphate		C00092
Dihydrocholesterol	5alpha-Cholestanol	HMDB00908	-	6665	815842	5864
D-Lyxose	D-Lyxose	METPA0046	C00476	-	-	-
D-Mannitol	Mannitol	HMDB00765	C00392	6251	16899	142
D-myo-Inositol 4-Monophosphate	D-myo-Inositol 4-Monophosphate		C03546
Docosahexaenoic acid	Docosahexaenoic acid	HMDB02183	C06429	445580	28125	3457
Docosanoic acid	Docosanoic acid		C08281
D-Pinitol	D-Pinitol	HMDB34219	C03844	-	28548	-
Ribose-5-Phosphate	D-Ribose 5-phosphate	HMDB01548	C00117	439167	52742	6315
D-Ribulose5-phosphate	D-Ribulose5-phosphate		C00199
D-Sorbitol	Sorbitol	HMDB00247	C00794	5780	17924	143
Eicosanoic acid	Arachidic acid	HMDB02212	C06425	10467	28822	401
Ethanolamine	Ethanolamine	HMDB00149	C00189	700	16000	3207
Ethyl phosphoric acid	None of the above
Ethylamine	Ethylamine	HMDB13231	C00797	6341	15862	-
Ethylene glycol	Ethylene glycol	METPA0178	C01380	-	-	-
Fumaric acid	Fumaric acid	HMDB00134	C00122	444972	18012	3242
Galactitol	Galactitol	HMDB00107	C01697	11850	16813	5148
Glutamic acid	L-Glutamic acid	HMDB00148	C00025	33032	16015	5174
Glutamic acid	L-Glutamic acid	HMDB00148	C00025	33032	16015	5174
Glyceric acid	Glyceric acid	HMDB00139	C00258	439194	32398	280
Glycerol	Glycerol	HMDB00131	C00116	753	17522	105
Glycerol 1-palmitate	Glycerol 1-hexadecanoate	HMDB31074	-	14900	718061	-
Glycerol 3-phosphate	Glycerol 3-phosphate	HMDB00126	C00093	439162	15978	5161
Glycine	Glycine	HMDB00123	C00037	750	15428	20
Glycine	Glycine	HMDB00123	C00037	750	15428	20
Glycolic acid	Glycolic acid	HMDB00115	C00160	757	17497	3219
Heptadecanoic acid	Heptadecanoic acid	HMDB02259	-	10465	32365	6578
Heptanoic acid	Heptanoic acid	HMDB00666	C17714	8094	45571	5636
Hexadecanoic acid, methyl ester	None of the above
Hexanoic acid	Caproic acid	HMDB00535	C01585	8892	30776	5520
Hexyl alcohol	1-Hexanol	HMDB12971	C00854	8103	113441	-
Hydroxylamine	Hydroxylamine	HMDB03338	C00192	787	15429	6894
Hypotaurine	Hypotaurine	HMDB00965	C00519	107812	16668	281
Inosine	Inosine	HMDB00195	C00294	6021	17596	84
Isocitrate	Isocitric acid	HMDB00193	C00311	1198	30887	3328
Isoleucine	L-Isoleucine	HMDB00172	C00407	6306	17191	5193
Isoleucine	L-Isoleucine	HMDB00172	C00407	6306	17191	5193
Lactic acid	L-Lactic acid	HMDB00190	C00186	107689	422	5205
Lactobionic acid	None of the above
Lactobionic acid	None of the above
Lactose	Alpha-Lactose	HMDB00186	C00243	84571	36219	267
Lauric acid	Dodecanoic acid	HMDB00638	C02679	3893	30805	5611
Leucine	L-Leucine	HMDB00687	C00123	6106	15603	24
Leucine	L-Leucine	HMDB00687	C00123	6106	15603	24
L-Fucose	L-Fucose	HMDB00174	C01019	17106	2181	268
Linoleic acid	Linoleic acid	HMDB00673	C01595	5280450	17351	191
L-Threonic acid	None of the above		C01620
Lysine	L-Lysine	HMDB00182	C00047	5962	18019	5200
Malic acid	L-Malic acid	HMDB00156	C00149	222656	30797	-
Maltose	D-Maltose	HMDB00163	C00208	10991489	47937	413
Maltotriose	Maltotriose	HMDB01262	C01835	439586	-	3585
Mannose	D-Mannose	HMDB00169	C00159	18950	4208	-
Meso-Erythritol	Erythritol	HMDB02994	C00503	222285	17113	140
Methionine	L-Methionine	HMDB00696	C00073	6137	16643	5664
Methionine	L-Methionine	HMDB00696	C00073	6137	16643	5664
Methyl stearate	Methyl stearate	HMDB34154	-	8201	-	-
Methyl-9-Octadecenoate	Methyl stearate	HMDB34154		8201	NA	NA
Mimosine	Mimosine	HMDB15188	C04771	440473	29063	-
mono-Methyl phosphate	None of the above
Monostearin	Glycerol 1-octadecanoate	HMDB31075		24699	526874	NA
Myo-Inositol	Myoinositol	HMDB00211	C00137	-	17268	5221
Myristic acid	Myristic acid	HMDB00806	C06424	11005	28875	196
N-Acetyl-DL-serine	N-Acetylserine	HMDB02931		65249	NA	308
N-Acetyl-D-Mannosamine	N-Acetylmannosamine	HMDB01129	C00645	11096158	63154	6024
N-Acetyl-L-Aspartic acid	N-Acetyl-L-aspartic acid	HMDB00812	C01042	65065	21547	5776
N-Acetyl-L-Glutamic acid	N-Acetylglutamic acid	HMDB01138	C00624	185	12575	6031
N-Acetylneuraminic acid	N-Acetylneuraminic acid	HMDB00230	C19910	445063	45744	3321
N-Carboxyglycine	Hexanoylglycine	HMDB00701		99463	64390	5669
Nicotinamide	Niacinamide	HMDB01406	C00153	936	17154	1497
Nonanoic acid	Pelargonic acid	HMDB00847	C01601	8158	29019	5810
n-Pentadecanoic acid	Pentadecanoic acid	HMDB00826	C16537	13849	-	5789
Octanoic acid	L-Octanoylcarnitine	HMDB00791	C02838	11953814	18102	-
Oleic acid	Oleic acid	HMDB00207	C00712	445639	16196	190
O-Phosphocolamine	O-Phosphoethanolamine	HMDB00224	C00346	1015	17553	5233
Ornithine	Ornithine	HMDB00214	C00077	6262	15729	27
Ornithine	Ornithine	HMDB00214	C00077	6262	15729	27
Oxalic acid	Oxalic acid	HMDB02329	C00209	971	16995	113
Palmitelaidic acid	Palmitelaidic acid	HMDB12328	-	5282745	59265	-
Palmitic acid	Palmitic acid	HMDB00220	C00249	985	15756	187
Palmitoleic acid	Palmitoleic acid	HMDB03229	C08362	445638	28716	188
Pantothenic acid	Pantothenic acid	HMDB00210	C00864	988	7916	241
Phenylalanine	L-Phenylalanine	HMDB00159	C00079	6140	17295	28
Phenylalanine	L-Phenylalanine	HMDB00159	C00079	6140	17295	28
Phosphate	Phosphate	HMDB01429	C00009	1061	18367	3231
Phosphoenolpyruvic acid	Phosphoenolpyruvic acid	HMDB00263	C00074	1005	44897	5264
Porphine	Pentaporphyrin I	HMDB00839	C09541	-	-	5802
Proline	L-Proline	HMDB00162	C00148	145742	17203	29
Proline	L-Proline	HMDB00162	C00148	145742	17203	29
Proline	L-Proline	HMDB00162	C00148	145742	17203	29
Pyroglutamic acid	Pyroglutamic acid	HMDB00267	C01879	7405	18183	3251
Pyroglutamic acid	Pyroglutamic acid	HMDB00267	C01879	7405	18183	3251
Pyrophosphate	Pyrophosphate	HMDB00250	C00013	644102	18361	3306
Pyrrole-2-carboxylic acid	Pyrrole-2-carboxylic acid	HMDB04230	C05942	12473	36751	3787
Pyruvic acid	Pyruvic acid	HMDB00243	C00022	1060	32816	117
Raffinose	Raffinose	HMDB03213	C00492	10542	397485	138
Ribitol	Ribitol	HMDB00508	C00474	-	15963	316
Ribose	D-Ribose	HMDB00283	C00121	5779	16988	313
Serine	L-Serine	HMDB00187	C00065	5951	17115	5203
Serine	L-Serine	HMDB00187	C00065	5951	17115	5203
Stearic acid	Stearic acid	HMDB00827	C01530	5281	28842	189
Succinic acid	Succinic acid	HMDB00254	C00042	1110	15741	114
Sucrose	Sucrose	HMDB00258	C00089	5988	17992	137
Threonine	L-Threonine	HMDB00167	C00188	6288	16857	32
Threonine	L-Threonine	HMDB00167	C00188	6288	16857	32
Trans-4-Hydroxyproline	4-Hydroxyproline	HMDB00725	C01157	5810	18095	257
Trans-4-Hydroxyproline	4-Hydroxyproline	HMDB00725	C01157	5810	18095	257
trans-9-Octadecenoic acid	Elaidic acid	HMDB00573	C00712	445639	27997	3406
Tryptophan	L-Tryptophan	HMDB00929	C00078	6305	16828	5879
Tyrosine	L-Tyrosine	HMDB00158	C00082	6057	17895	34
Tyrosine	L-Tyrosine	HMDB00158	C00082	6057	17895	34
Uracil	Uracil	HMDB00300	C00106	1174	17568	258
Urea	Urea	HMDB00294	C00086	1176	16199	6
Uric acid	Uric acid	HMDB00289	C00366	1175	17775	88
Uridine	Uridine	HMDB00296	C00299	6029	16704	90
Valine	L-Valine	HMDB00883	C00183	6287	16414	5842
Valine	L-Valine	HMDB00883	C00183	6287	16414	5842
Xylitol	D-Xylitol	HMDB02917	C00379	6912	1305691	-
Zymosterol	Zymosterol intermediate 2	HMDB06271	C05437	92746	18252	-
