# Supplementary material for: Integration of Proteomics and Metabolomics Revealed Metabolite–Protein Networks in ACTH-Secreting Pituitary Adenoma
Source: Front Endocrinol (Lausanne). 2018 Nov 23;9:678. doi: 10.3389/fendo.2018.00678 (PMC6266547; doi:10.3389/fendo.2018.00678)
Supplement: Supplementary file 3 [file Table_3.xlsx]

## Sheet: 20150826iTraq120+180_ProteinSum
											Supplementary table 3 differentially expressed proteins between ACTH and normal pituitary
N	Unused	Total	%Cov	%Cov(50)	%Cov(95)	Accession		protein name		Name	gene(protein) name	Species	121:117	PVal 121:117
4256	1.27	1.27	38.79	6.897	6.897	sp	P01215	GLHA	HUMAN	Glycoprotein hormones alpha chain OS	CGA	HUMAN	0.0169044	0.0034382
216	41.32	41.85	68.9	36.59	36.59	sp	P01185	NEU2	HUMAN	Vasopressin-neurophysin 2-copeptin OS	AVP	HUMAN	0.0172187	0.000571887
353	31.4	32.15	75.72	62.32	60.14	sp	O76038	SEGN	HUMAN	Secretagogin OS	SCGN	HUMAN	0.0224905	0.000217086
1065	14.91	18.78	55.72	39.48	33.58	sp	P22676	CALB2	HUMAN	Calretinin OS	CALB2	HUMAN	0.0263027	0.00352629
1037	15.39	15.57	66.99	62.14	57.28	sp	P62805	H4	HUMAN	Histone H4 OS	HIST1H4A	HUMAN	0.0270396	8.79917e-06
656	21.35	21.36	69.65	53.23	53.23	sp	Q01995	TAGL	HUMAN	Transgelin OS	TAGLN	HUMAN	0.0288403	8.65685e-07
477	26.59	27.05	70.48	63	50.22	sp	P01236	PRL	HUMAN	Prolactin OS	PRL	HUMAN	0.0299226	0.00449743
388	29.99	38.41	65.75	38.86	34.81	sp	P07196	NFL	HUMAN	Neurofilament light polypeptide OS	NEFL	HUMAN	0.0432514	5.00493e-06
760	19.36	19.48	42.04	40.76	40.76	sp	Q14894	CRYM	HUMAN	Thiomorpholine-carboxylate dehydrogenase OS	CRYM	HUMAN	0.0444631	2.89677e-09
1182	13.64	13.66	54.07	54.07	52.59	sp	P09382	LEG1	HUMAN	Galectin-1 OS	LGALS1	HUMAN	0.0457088	0.000145794
530	24.42	24.54	72.22	58.73	53.17	sp	Q93079	H2B1H	HUMAN	Histone H2B type 1-H OS	HIST1H2BH	HUMAN	0.0483059	8.16123e-07
1113	14.33	14.84	42.48	26.97	16.95	sp	Q9HCJ6	VAT1L	HUMAN	Synaptic vesicle membrane protein VAT-1 homolog-like OS	VAT1L	HUMAN	0.0505825	0.00403111
1120	14.27	14.35	39.14	32.35	26.24	sp	Q9BY67	CADM1	HUMAN	Cell adhesion molecule 1 OS	CADM1	HUMAN	0.0510505	0.0232772
471	26.77	33.23	63.89	37.5	33.1	sp	P14136	GFAP	HUMAN	Glial fibrillary acidic protein OS	GFAP	HUMAN	0.0534564	3.97922e-09
434	27.8	28.56	66.36	37.76	36.61	sp	Q16181	2016-09-07	HUMAN	Septin-7 OS	2016-09-07	HUMAN	0.0679204	1.98963e-05
123	53.28	54.04	75.65	60.68	55.09	sp	P00352	AL1A1	HUMAN	Retinal dehydrogenase 1 OS	ALDH1A1	HUMAN	0.0717794	0.00901371
596	22.76	40.26	60.35	48.95	42.11	sp	Q14195	DPYL3	HUMAN	Dihydropyrimidinase-related protein 3 OS	DPYSL3	HUMAN	0.0751623	5.22808e-06
158	48.98	49.62	76.36	66.97	63.33	sp	P01857	IGHG1	HUMAN	Ig gamma-1 chain C region OS	IGHG1	HUMAN	0.0758578	0.0110758
751	19.51	19.56	87.4	79.53	79.53	sp	O76070	SYUG	HUMAN	Gamma-synuclein OS	SNCG	HUMAN	0.0765597	4.15652e-05
597	22.76	25.58	66.33	66.33	60.8	sp	Q06830	PRDX1	HUMAN	Peroxiredoxin-1 OS	PRDX1	HUMAN	0.083946	3.99826e-06
612	22.45	22.72	85.9	74.89	60.79	sp	P80723	BASP1	HUMAN	Brain acid soluble protein 1 OS	BASP1	HUMAN	0.0887156	4.7859e-08
1830	8.11	8.9	24.19	10.69	9.677	sp	P11169	GTR3	HUMAN	Solute carrier family 2, facilitated glucose transporter member 3 OS	SLC2A3	HUMAN	0.0954993	0.0104638
781	18.94	54.53	69.76	62.33	61.01	sp	P62736	ACTA	HUMAN	Actin, aortic smooth muscle OS	ACTA2	HUMAN	0.0972747	0.00695769
1085	14.65	14.96	35.54	23.69	19.34	sp	P21589	5NTD	HUMAN	5'-nucleotidase OS	NT5E	HUMAN	0.101859	0.00244973
1235	12.81	39.54	45.88	31.27	27.25	sp	P50993	AT1A2	HUMAN	Sodium/potassium-transporting ATPase subunit alpha-2 OS	ATP1A2	HUMAN	0.10666	0.00120212
934	16.69	17.27	46.15	30.47	30.47	sp	P51884	LUM	HUMAN	Lumican OS	LUM	HUMAN	0.121339	0.00435078
227	40.56	40.7	45.1	30.65	29.02	sp	P13591	NCAM1	HUMAN	Neural cell adhesion molecule 1 OS	NCAM1	HUMAN	0.121339	2.0988e-06
1187	13.56	13.75	71.43	60.95	56.19	sp	P99999	CYC	HUMAN	Cytochrome c OS	CYCS	HUMAN	0.121339	0.0299453
487	26.12	28.45	49.23	37.14	32.09	sp	P07099	HYEP	HUMAN	Epoxide hydrolase 1 OS	EPHX1	HUMAN	0.122462	1.09127e-06
96	60.47	61.42	67.24	52.17	45.58	sp	P26038	MOES	HUMAN	Moesin OS	MSN	HUMAN	0.125893	6.44306e-09
874	17.63	17.76	59.3	51.76	49.25	sp	P37802	TAGL2	HUMAN	Transgelin-2 OS	TAGLN2	HUMAN	0.127057	0.000273814
337	32.18	33.03	76.3	59.83	56.07	sp	P04083	ANXA1	HUMAN	Annexin A1 OS	ANXA1	HUMAN	0.128233	4.37232e-10
2793	4.03	4.09	69.83	37.93	22.41	sp	Q16568	CART	HUMAN	Cocaine- and amphetamine-regulated transcript protein OS	CARTPT	HUMAN	0.130617	0.0207657
234	39.41	39.5	82.42	78.18	70.3	sp	P62937	PPIA	HUMAN	Peptidyl-prolyl cis-trans isomerase A OS	PPIA	HUMAN	0.140605	0.00245464
3028	3.8	3.82	15.89	4.841	3.48	sp	Q9NQ79	CRAC1	HUMAN	Cartilage acidic protein 1 OS	CRTAC1	HUMAN	0.141906	0.0303491
9	149.24	149.43	68.78	50.8	47.84	sp	Q01082	SPTB2	HUMAN	Spectrin beta chain, brain 1 OS	SPTBN1	HUMAN	0.143219	0
2492	4.99	7.02	37.2	17.2	17.2	sp	P17931	LEG3	HUMAN	Galectin-3 OS	LGALS3	HUMAN	0.152757	0.0183925
113	54.97	56.06	74.85	71.56	61.98	sp	P40925	MDHC	HUMAN	Malate dehydrogenase, cytoplasmic OS	MDH1	HUMAN	0.15417	5.35589e-05
1130	14.16	21.09	78.86	53.69	49.33	sp	Q9H115	SNAB	HUMAN	Beta-soluble NSF attachment protein OS	NAPB	HUMAN	0.15417	0.011992
649	21.47	25.42	71.16	62.7	52.35	sp	P09525	ANXA4	HUMAN	Annexin A4 OS	ANXA4	HUMAN	0.155597	2.01393e-05
386	30.05	33.54	45.48	38.7	38.7	sp	P09471	GNAO	HUMAN	Guanine nucleotide-binding protein G(o) subunit alpha OS	GNAO1	HUMAN	0.155597	5.48312e-06
66	70.57	71.23	57.91	42.42	40.35	sp	P19367	HXK1	HUMAN	Hexokinase-1 OS	HK1	HUMAN	0.157036	1.91703e-06
1570	10	10.11	22.22	10.19	6.79	sp	Q96QE2	MYCT	HUMAN	Proton myo-inositol cotransporter OS	SLC2A13	HUMAN	0.158489	0.0105461
831	18.13	33.84	57.14	48.9	45.05	sp	P09972	ALDOC	HUMAN	Fructose-bisphosphate aldolase C OS	ALDOC	HUMAN	0.161436	0.000376799
764	19.22	19.45	78.57	55.46	55.46	sp	P17677	NEUM	HUMAN	Neuromodulin OS	GAP43	HUMAN	0.161436	0.00303565
2515	4.9	9.44	44.93	13.74	6.238	sp	P12036	NFH	HUMAN	Neurofilament heavy polypeptide OS	NEFH	HUMAN	0.164437	0.0253676
5	194.75	194.9	77.27	57.08	52.71	sp	Q13813	SPTA2	HUMAN	Spectrin alpha chain, brain OS	SPTAN1	HUMAN	0.165959	0
85	65.33	68.2	86.25	83.44	77.5	sp	P08758	ANXA5	HUMAN	Annexin A5 OS	ANXA5	HUMAN	0.165959	3.24707e-05
97	60.12	62.78	74.95	61.52	58.92	sp	Q16352	AINX	HUMAN	Alpha-internexin OS	INA	HUMAN	0.165959	0.000118763
531	24.39	34.63	56	26.64	20.96	sp	P07197	NFM	HUMAN	Neurofilament medium polypeptide OS	NEFM	HUMAN	0.172187	3.8982e-05
441	27.57	27.92	78.76	57.82	49.56	sp	P07355	ANXA2	HUMAN	Annexin A2 OS	ANXA2	HUMAN	0.177011	6.36114e-08
389	29.99	30.33	60.79	47.72	39.21	sp	Q9UHG3	PCYOX	HUMAN	Prenylcysteine oxidase 1 OS	PCYOX1	HUMAN	0.177011	0.000774782
32	98.85	100.12	81.58	71.03	66.27	sp	P08133	ANXA6	HUMAN	Annexin A6 OS	ANXA6	HUMAN	0.177011	9.97344e-08
226	40.61	40.82	50.73	25.14	23.74	sp	Q02952	AKA12	HUMAN	A-kinase anchor protein 12 OS	AKAP12	HUMAN	0.18197	3.3492e-09
3699	2.01	20.58	63.73	36.97	24.65	sp	P07951	TPM2	HUMAN	Tropomyosin beta chain OS	TPM2	HUMAN	0.18197	0.0424121
708	20.31	20.35	44.03	29.65	26.55	sp	P01871	IGHM	HUMAN	Ig mu chain C region OS	IGHM	HUMAN	0.185353	0.0268387
401	29.19	29.25	51.53	50.42	47.08	sp	P11177	ODPB	HUMAN	Pyruvate dehydrogenase E1 component subunit beta, mitochondrial OS	PDHB	HUMAN	0.185353	0.00479715
524	24.57	24.88	50.53	37.7	31.02	sp	P11766	ADHX	HUMAN	Alcohol dehydrogenase class-3 OS	ADH5	HUMAN	0.185353	0.000777983
327	32.92	33.59	52.97	38.99	37.41	sp	P48163	MAOX	HUMAN	NADP-dependent malic enzyme OS	ME1	HUMAN	0.185353	0.0185855
2839	4.01	4.22	41.49	8.669	7.121	sp	Q13642	FHL1	HUMAN	Four and a half LIM domains protein 1 OS	FHL1	HUMAN	0.185353	0.0261584
273	36.32	36.37	64.66	54.33	52.88	sp	Q9HDC9	APMAP	HUMAN	Adipocyte plasma membrane-associated protein OS	APMAP	HUMAN	0.187068	4.79563e-05
1270	12.4	14.39	31.24	25.33	22.1	sp	P04196	HRG	HUMAN	Histidine-rich glycoprotein OS	HRG	HUMAN	0.188799	0.0234749
20	115.83	116.68	78.9	71.87	63.3	sp	P11021	GRP78	HUMAN	78 kDa glucose-regulated protein OS	HSPA5	HUMAN	0.192309	2.5995e-11
182	44.38	47.23	87.89	82.06	75.34	sp	P09936	UCHL1	HUMAN	Ubiquitin carboxyl-terminal hydrolase isozyme L1 OS	UCHL1	HUMAN	0.194089	0.00212996
985	16.04	16.31	45.2	28.4	20.8	sp	P05155	IC1	HUMAN	Plasma protease C1 inhibitor OS	SERPING1	HUMAN	0.199526	0.00393205
383	30.13	34.26	73.35	61.38	58.08	sp	P07195	LDHB	HUMAN	L-lactate dehydrogenase B chain OS	LDHB	HUMAN	0.203236	0.000275658
1173	13.8	13.8	74.43	48.86	38.07	sp	Q9BW30	TPPP3	HUMAN	Tubulin polymerization-promoting protein family member 3 OS	TPPP3	HUMAN	0.207014	0.000323521
324	33.03	34.86	91.94	55.65	50.81	sp	P67936	TPM4	HUMAN	Tropomyosin alpha-4 chain OS	TPM4	HUMAN	0.20893	0.0049042
1808	8.19	8.27	38.54	21.02	17.52	sp	Q9BRF8	CPPED	HUMAN	Calcineurin-like phosphoesterase domain-containing protein 1 OS	CPPED1	HUMAN	0.20893	0.0476054
70	68.81	69.14	80.31	69.09	64.17	sp	P07237	PDIA1	HUMAN	Protein disulfide-isomerase OS	P4HB	HUMAN	0.210863	2.47713e-12
573	23.25	24.52	69.53	61.33	43.75	sp	P24539	AT5F1	HUMAN	ATP synthase subunit b, mitochondrial OS	ATP5F1	HUMAN	0.214783	0.0300338
194	43.31	46.12	64.81	51.78	40.93	sp	P13667	PDIA4	HUMAN	Protein disulfide-isomerase A4 OS	PDIA4	HUMAN	0.21677	2.52271e-10
1556	10.04	10.24	50	50	45.37	sp	P18859	ATP5J	HUMAN	ATP synthase-coupling factor 6, mitochondrial OS	ATP5J	HUMAN	0.218776	0.0153313
38	89.15	97.73	81.9	75.04	68.8	sp	P08107	HSP71	HUMAN	Heat shock 70 kDa protein 1A/1B OS	HSPA1A	HUMAN	0.220801	1.99528e-07
246	38.39	39.95	61.43	36.81	33.42	sp	P41250	SYG	HUMAN	Glycine--tRNA ligase OS	GARS	HUMAN	0.220801	0.00579558
1052	15.15	15.36	52.74	46.11	44.38	sp	Q8IW45	NNRD	HUMAN	ATP-dependent (S)-NAD(P)H-hydrate dehydratase OS	CARKD	HUMAN	0.220801	0.0305737
827	18.17	27.35	71.83	48.24	38.03	sp	P09493	TPM1	HUMAN	Tropomyosin alpha-1 chain OS	TPM1	HUMAN	0.222843	0.00330708
871	17.65	17.95	43.62	36.88	31.56	sp	Q07021	C1QBP	HUMAN	Complement component 1 Q subcomponent-binding protein, mitochondrial OS	C1QBP	HUMAN	0.222843	0.0146124
727	19.96	20.03	33.91	12.53	10.47	sp	Q05707	COEA1	HUMAN	Collagen alpha-1(XIV) chain OS	COL14A1	HUMAN	0.222843	0.00664384
798	18.7	19.08	62.61	48.94	41.03	sp	Q14914	PTGR1	HUMAN	Prostaglandin reductase 1 OS	PTGR1	HUMAN	0.224906	0.00289092
663	21.19	22.09	36.22	18.55	16.04	sp	P05556	ITB1	HUMAN	Integrin beta-1 OS	ITGB1	HUMAN	0.229087	0.00188048
114	54.92	55.57	63.98	54.48	47.85	sp	P00367	DHE3	HUMAN	Glutamate dehydrogenase 1, mitochondrial OS	GLUD1	HUMAN	0.229087	0.00476624
653	21.41	21.67	39.53	19.5	17.8	sp	P00751	CFAB	HUMAN	Complement factor B OS	CFB	HUMAN	0.233346	0.0175259
306	34.16	34.72	59.97	40.67	39.87	sp	P13796	PLSL	HUMAN	Plastin-2 OS	LCP1	HUMAN	0.233346	2.88765e-05
73	67.83	112.03	80.5	72.76	64.24	sp	P11142	HSP7C	HUMAN	Heat shock cognate 71 kDa protein OS	HSPA8	HUMAN	0.235505	7.06555e-05
2611	4.41	4.44	54.44	23.94	13.13	sp	Q96GG9	DCNL1	HUMAN	DCN1-like protein 1 OS	DCUN1D1	HUMAN	0.242103	0.0274882
1003	15.89	16	44.55	33.99	33.99	sp	P05026	AT1B1	HUMAN	Sodium/potassium-transporting ATPase subunit beta-1 OS	ATP1B1	HUMAN	0.244343	0.000671812
1664	9.21	9.72	36.48	22.95	20.49	sp	Q9H8H3	MET7A	HUMAN	Methyltransferase-like protein 7A OS	METTL7A	HUMAN	0.246604	0.0420224
45	82.38	85.71	86.09	70.98	68.11	sp	P00558	PGK1	HUMAN	Phosphoglycerate kinase 1 OS	PGK1	HUMAN	0.246604	0.0122897
2430	5.28	5.38	31.15	20.16	12.04	sp	P51888	PRELP	HUMAN	Prolargin OS	PRELP	HUMAN	0.251189	0.0186533
797	18.7	21.53	43.01	20.18	20.18	sp	Q12797	ASPH	HUMAN	Aspartyl/asparaginyl beta-hydroxylase OS	ASPH	HUMAN	0.253513	0.00770141
2069	6.75	6.78	42.3	9.323	7.655	sp	P12110	CO6A2	HUMAN	Collagen alpha-2(VI) chain OS	COL6A2	HUMAN	0.258226	0.00912603
569	23.31	24.24	52.53	37.97	31.86	sp	P02774	VTDB	HUMAN	Vitamin D-binding protein OS	GC	HUMAN	0.260615	0.0202458
1298	12.11	12.33	33.66	11.09	7.977	sp	P12109	CO6A1	HUMAN	Collagen alpha-1(VI) chain OS	COL6A1	HUMAN	0.263027	0.0118377
387	30.05	30.26	56.28	32.68	28.35	sp	P02790	HEMO	HUMAN	Hemopexin OS	HPX	HUMAN	0.263027	0.0020725
782	18.93	24.19	68.44	53.78	51.11	sp	P21266	GSTM3	HUMAN	Glutathione S-transferase Mu 3 OS	GSTM3	HUMAN	0.263027	0.0264262
107	56.17	74.71	85.94	75.58	68.66	sp	P06733	ENOA	HUMAN	Alpha-enolase OS	ENO1	HUMAN	0.265461	4.60131e-06
190	43.82	44.33	69.77	57.68	52.64	sp	P42765	THIM	HUMAN	3-ketoacyl-CoA thiolase, mitochondrial OS	ACAA2	HUMAN	0.265461	0.0136146
933	16.71	16.96	67.54	42.16	37.31	sp	P30042	ES1	HUMAN	ES1 protein homolog, mitochondrial OS	C21orf33	HUMAN	0.265461	3.75836e-05
257	37.5	67.88	69.28	52.58	49.22	sp	P12814	ACTN1	HUMAN	Alpha-actinin-1 OS	ACTN1	HUMAN	0.267917	0.000381301
411	28.83	61.17	55.97	41.76	38.6	sp	P13637	AT1A3	HUMAN	Sodium/potassium-transporting ATPase subunit alpha-3 OS	ATP1A3	HUMAN	0.267917	0.000106098
110	55.66	55.99	67.5	42.23	40.45	sp	P11216	PYGB	HUMAN	Glycogen phosphorylase, brain form OS	PYGB	HUMAN	0.270396	0.0064032
52	78.54	79.86	73.49	59.49	57.68	sp	P02545	LMNA	HUMAN	Prelamin-A/C OS	LMNA	HUMAN	0.270396	1.06894e-07
587	22.98	25.36	41.6	27.13	24.93	sp	P35612	ADDB	HUMAN	Beta-adducin OS	ADD2	HUMAN	0.272898	0.0002194
473	26.76	26.79	65.8	44.66	41.33	sp	P11310	ACADM	HUMAN	Medium-chain specific acyl-CoA dehydrogenase, mitochondrial OS	ACADM	HUMAN	0.272898	0.0363562
174	45.9	52.69	70.21	62.48	60.54	sp	P05091	ALDH2	HUMAN	Aldehyde dehydrogenase, mitochondrial OS	ALDH2	HUMAN	0.275423	0.000278368
139	50.94	51.97	78.99	65.68	62.13	sp	P40926	MDHM	HUMAN	Malate dehydrogenase, mitochondrial OS	MDH2	HUMAN	0.280543	0.0111262
720	20.05	21.39	32.44	17.94	16.98	sp	P07602	SAP	HUMAN	Proactivator polypeptide OS	PSAP	HUMAN	0.280543	0.0007061
19	116.55	116.61	54.33	42.35	38.99	sp	P21333	FLNA	HUMAN	Filamin-A OS	FLNA	HUMAN	0.283139	8.82405e-13
370	30.54	31.25	64.91	57.19	49.82	sp	O94760	DDAH1	HUMAN	N(G),N(G)-dimethylarginine dimethylaminohydrolase 1 OS	DDAH1	HUMAN	0.285759	0.00135956
846	17.98	18.06	83.33	83.33	74.56	sp	O75368	SH3L1	HUMAN	SH3 domain-binding glutamic acid-rich-like protein OS	SH3BGRL	HUMAN	0.288403	0.0124968
90	63.08	63.52	71.68	61.71	56.47	sp	Q14194	DPYL1	HUMAN	Dihydropyrimidinase-related protein 1 OS	CRMP1	HUMAN	0.291072	0.037185
360	31.09	31.83	92.86	80.8	59.82	sp	P30041	PRDX6	HUMAN	Peroxiredoxin-6 OS	PRDX6	HUMAN	0.291072	1.00433e-06
18	116.77	117.82	87.01	77.4	71	sp	P14618	KPYM	HUMAN	Pyruvate kinase isozymes M1/M2 OS	PKM2	HUMAN	0.291072	5.86363e-05
362	31.06	31.18	48.92	30.52	27.23	sp	P00450	CERU	HUMAN	Ceruloplasmin OS	CP	HUMAN	0.293765	0.00302229
232	39.9	39.97	42.87	15.05	11.43	sp	P12111	CO6A3	HUMAN	Collagen alpha-3(VI) chain OS	COL6A3	HUMAN	0.293765	4.27607e-07
60	73.87	74.12	57.48	44.28	41.54	sp	P05023	AT1A1	HUMAN	Sodium/potassium-transporting ATPase subunit alpha-1 OS	ATP1A1	HUMAN	0.296483	1.55568e-05
2097	6.6	6.74	24.91	9.556	7.338	sp	P36269	GGT5	HUMAN	Gamma-glutamyltransferase 5 OS	GGT5	HUMAN	0.296483	0.0370508
837	18.05	18.36	40.47	21.51	14.54	sp	Q12860	CNTN1	HUMAN	Contactin-1 OS	CNTN1	HUMAN	0.299226	0.000612539
100	58.48	58.71	72.24	64.95	62.81	sp	P36871	PGM1	HUMAN	Phosphoglucomutase-1 OS	PGM1	HUMAN	0.299226	2.75818e-05
160	48.86	49.79	52.87	43.58	36.82	sp	P27824	CALX	HUMAN	Calnexin OS	CANX	HUMAN	0.299226	0.00101977
83	66.16	67.26	79.19	66.51	61.72	sp	P01009	A1AT	HUMAN	Alpha-1-antitrypsin OS	SERPINA1	HUMAN	0.301995	6.50327e-09
576	23.17	23.42	39.64	20.3	14.56	sp	Q9NZ08	ERAP1	HUMAN	Endoplasmic reticulum aminopeptidase 1 OS	ERAP1	HUMAN	0.301995	9.25452e-05
314	33.74	44.71	92.24	72.65	65.71	sp	P63104	1433Z	HUMAN	14-3-3 protein zeta/delta OS	YWHAZ	HUMAN	0.301995	0.00828025
588	22.94	23.18	53.61	27.94	23.66	sp	P49589	SYCC	HUMAN	Cysteine--tRNA ligase, cytoplasmic OS	CARS	HUMAN	0.30479	0.00149706
611	22.48	23.36	62.44	47.07	43.17	sp	P43034	LIS1	HUMAN	Platelet-activating factor acetylhydrolase IB subunit alpha OS	PAFAH1B1	HUMAN	0.30479	0.015998
405	29.02	29.28	60.59	41.95	39.83	sp	Q13228	SBP1	HUMAN	Selenium-binding protein 1 OS	SELENBP1	HUMAN	0.30761	0.0010122
541	24.21	24.31	76.65	63	62.56	sp	Q9UIJ7	KAD3	HUMAN	GTP:AMP phosphotransferase, mitochondrial OS	AK3	HUMAN	0.310456	0.0194587
566	23.4	23.85	72.84	49.2	43.77	sp	Q9HC38	GLOD4	HUMAN	Glyoxalase domain-containing protein 4 OS	GLOD4	HUMAN	0.310456	0.00592735
274	35.96	36.68	57.23	33.57	25.76	sp	Q92598	HS105	HUMAN	Heat shock protein 105 kDa OS	HSPH1	HUMAN	0.313329	0.00837577
617	22.37	24.54	83.09	70.05	61.84	sp	P51149	RAB7A	HUMAN	Ras-related protein Rab-7a OS	RAB7A	HUMAN	0.313329	0.0356538
165	47.79	50.74	84.27	71.16	65.92	sp	P02647	APOA1	HUMAN	Apolipoprotein A-I OS	APOA1	HUMAN	0.316228	1.19987e-05
903	17.05	18.01	64.84	44.29	34.25	sp	P49755	TMEDA	HUMAN	Transmembrane emp24 domain-containing protein 10 OS	TMED10	HUMAN	0.316228	0.0427985
2514	4.92	4.97	44.25	14.6	14.6	sp	P22352	GPX3	HUMAN	Glutathione peroxidase 3 OS	GPX3	HUMAN	0.319154	0.00766133
50	79.24	79.53	56.92	46.61	42.06	sp	P01023	A2MG	HUMAN	Alpha-2-macroglobulin OS	A2M	HUMAN	0.319154	1.21062e-06
1246	12.64	12.82	55.63	49.3	44.37	sp	Q14019	COTL1	HUMAN	Coactosin-like protein OS	COTL1	HUMAN	0.319154	0.00344589
572	23.26	27.59	61.57	54.63	52.31	sp	P23284	PPIB	HUMAN	Peptidyl-prolyl cis-trans isomerase B OS	PPIB	HUMAN	0.319154	0.00564301
142	50.36	50.63	88.73	75.54	67.39	sp	P27797	CALR	HUMAN	Calreticulin OS	CALR	HUMAN	0.319154	0.00671269
42	85.01	86.21	77.09	63.64	55.54	sp	P14625	ENPL	HUMAN	Endoplasmin OS	HSP90B1	HUMAN	0.322107	5.57796e-10
787	18.88	18.93	37.3	8.845	6.444	sp	Q01484	ANK2	HUMAN	Ankyrin-2 OS	ANK2	HUMAN	0.325087	8.18721e-05
240	38.82	39.53	52.25	33.85	30.45	sp	Q9Y2J2	E41L3	HUMAN	Band 4.1-like protein 3 OS	EPB41L3	HUMAN	0.325087	0.00276269
2370	5.63	5.66	45.96	30.81	29.8	sp	Q9H3Z4	DNJC5	HUMAN	DnaJ homolog subfamily C member 5 OS	DNAJC5	HUMAN	0.328095	0.0295824
542	24.21	24.21	51.04	41.91	41.91	sp	P78417	GSTO1	HUMAN	Glutathione S-transferase omega-1 OS	GSTO1	HUMAN	0.328095	0.00719555
41	85.66	86.86	69.59	57.96	56.64	sp	O43707	ACTN4	HUMAN	Alpha-actinin-4 OS	ACTN4	HUMAN	0.334195	1.17542e-05
48	80.93	81.15	85.17	70.56	69.21	sp	P50395	GDIB	HUMAN	Rab GDP dissociation inhibitor beta OS	GDI2	HUMAN	0.337287	0.000827603
58	74.46	83.1	55.3	32.13	30.02	sp	O75369	FLNB	HUMAN	Filamin-B OS	FLNB	HUMAN	0.337287	1.88218e-07
868	17.67	17.76	33.47	17.37	10.73	sp	P29144	TPP2	HUMAN	Tripeptidyl-peptidase 2 OS	TPP2	HUMAN	0.337287	0.000931127
1699	8.92	9.91	37.75	14.79	10.79	sp	P46063	RECQ1	HUMAN	ATP-dependent DNA helicase Q1 OS	RECQL	HUMAN	0.340408	0.0300566
77	67.06	67.39	70.06	50	46.7	sp	P02787	TRFE	HUMAN	Serotransferrin OS	TF	HUMAN	0.343558	3.49558e-05
481	26.43	26.63	71.33	64	58.33	sp	O15144	ARPC2	HUMAN	Actin-related protein 2/3 complex subunit 2 OS	ARPC2	HUMAN	0.343558	0.021639
144	50.27	61.59	77.27	64.86	63.46	sp	Q16555	DPYL2	HUMAN	Dihydropyrimidinase-related protein 2 OS	DPYSL2	HUMAN	0.346737	0.000287789
299	34.37	34.97	66.45	48.57	48.57	sp	P36957	ODO2	HUMAN	Dihydrolipoyllysine-residue succinyltransferase component of 2-oxoglutarate dehydrogenase complex, mitochondrial OS	DLST	HUMAN	0.346737	0.00761916
1502	10.31	10.62	28.84	17.47	14.74	sp	O75844	FACE1	HUMAN	CAAX prenyl protease 1 homolog OS	ZMPSTE24	HUMAN	0.349945	0.0353442
1207	13.24	13.36	51.2	29.4	26.4	sp	O94919	ENDD1	HUMAN	Endonuclease domain-containing 1 protein OS	ENDOD1	HUMAN	0.356451	0.0277695
518	24.7	25.08	57.54	39.49	34.39	sp	P23381	SYWC	HUMAN	Tryptophan--tRNA ligase, cytoplasmic OS	WARS	HUMAN	0.359749	0.0043458
675	20.86	21.15	61.93	29.58	21.9	sp	Q96G03	PGM2	HUMAN	Phosphoglucomutase-2 OS	PGM2	HUMAN	0.359749	0.000156413
343	31.93	32.21	62.2	55.18	46.65	sp	Q13011	ECH1	HUMAN	Delta(3,5)-Delta(2,4)-dienoyl-CoA isomerase, mitochondrial OS	ECH1	HUMAN	0.363078	0.00399271
673	20.88	21.05	36.92	14.36	11.93	sp	P11047	LAMC1	HUMAN	Laminin subunit gamma-1 OS	LAMC1	HUMAN	0.366438	0.000789552
3081	3.52	3.53	21.94	4.225	1.545	sp	P24821	TENA	HUMAN	Tenascin OS	TNC	HUMAN	0.366438	0.0124889
238	39.05	39.22	54.11	47.79	45.26	sp	Q01518	CAP1	HUMAN	Adenylyl cyclase-associated protein 1 OS	CAP1	HUMAN	0.366438	0.00322462
975	16.11	16.15	83.33	71.57	52.45	sp	P52565	GDIR1	HUMAN	Rho GDP-dissociation inhibitor 1 OS	ARHGDIA	HUMAN	0.366438	0.0111201
1330	12	12.02	50.73	37.07	37.07	sp	Q9Y5Z4	HEBP2	HUMAN	Heme-binding protein 2 OS	HEBP2	HUMAN	0.366438	0.0352299
8	157.78	157.93	71.32	58.09	54.54	sp	P01024	CO3	HUMAN	Complement C3 OS	C3	HUMAN	0.37325	7.75591e-10
1883	8.01	10.14	61.38	31.75	30.69	sp	P01111	RASN	HUMAN	GTPase NRas OS	NRAS	HUMAN	0.376704	0.0151168
808	18.52	18.54	96.94	85.71	79.59	sp	P04080	CYTB	HUMAN	Cystatin-B OS	CSTB	HUMAN	0.380189	0.0111719
1722	8.74	8.86	64.29	54.08	47.96	sp	Q99584	S10AD	HUMAN	Protein S100-A13 OS	S100A13	HUMAN	0.383707	0.0425056
2474	5.08	7.66	49.36	35.32	30.64	sp	Q9BVK6	TMED9	HUMAN	Transmembrane emp24 domain-containing protein 9 OS	TMED9	HUMAN	0.383707	0.0395747
185	44.26	47.07	61.74	45.55	43.52	sp	P49189	AL9A1	HUMAN	4-trimethylaminobutyraldehyde dehydrogenase OS	ALDH9A1	HUMAN	0.383707	0.00346444
1383	11.51	11.56	61.85	37.57	37.57	sp	Q969H8	CS010	HUMAN	UPF0556 protein C19orf10 OS	C19orf10	HUMAN	0.387258	0.0488866
966	16.22	16.46	51.28	29.74	25.38	sp	Q6NZI2	PTRF	HUMAN	Polymerase I and transcript release factor OS	PTRF	HUMAN	0.390841	0.015877
129	52.18	52.35	67.18	53.74	52.98	sp	P49748	ACADV	HUMAN	Very long-chain specific acyl-CoA dehydrogenase, mitochondrial OS	ACADVL	HUMAN	0.390841	0.000343067
371	30.51	31.66	90.68	69.57	69.57	sp	O75947	ATP5H	HUMAN	ATP synthase subunit d, mitochondrial OS	ATP5H	HUMAN	0.390841	0.00291724
3161	3.2	3.26	59.55	28.65	28.65	sp	Q03135	CAV1	HUMAN	Caveolin-1 OS	CAV1	HUMAN	0.390841	0.021951
261	36.98	37.17	46.24	32.38	28.79	sp	Q93050	VPP1	HUMAN	V-type proton ATPase 116 kDa subunit a isoform 1 OS	ATP6V0A1	HUMAN	0.394457	0.00524283
651	21.45	21.76	43.29	26.83	24.87	sp	P02748	CO9	HUMAN	Complement component C9 OS	C9	HUMAN	0.394457	0.0023752
488	26.09	26.4	48.3	26.87	23.88	sp	P35611	ADDA	HUMAN	Alpha-adducin OS	ADD1	HUMAN	0.394457	0.0363052
1067	14.9	15.19	42.06	30.69	24.34	sp	Q16543	CDC37	HUMAN	Hsp90 co-chaperone Cdc37 OS	CDC37	HUMAN	0.394457	0.0340192
2445	5.22	5.28	29.12	8.174	3.938	sp	P01031	CO5	HUMAN	Complement C5 OS	C5	HUMAN	0.394457	0.0449266
1013	15.81	16.08	63.91	28.51	24.14	sp	Q96CW1	AP2M1	HUMAN	AP-2 complex subunit mu OS	AP2M1	HUMAN	0.398107	0.00496
1727	8.71	8.74	33.18	7.201	6.904	sp	O94856	NFASC	HUMAN	Neurofascin OS	NFASC	HUMAN	0.401791	0.0429299
22	115.04	115.06	62.36	44.14	33.14	sp	Q09666	AHNK	HUMAN	Neuroblast differentiation-associated protein AHNAK OS	AHNAK	HUMAN	0.405508	0
177	45.43	45.62	77.86	63.87	63.87	sp	Q99536	VAT1	HUMAN	Synaptic vesicle membrane protein VAT-1 homolog OS	VAT1	HUMAN	0.413047	0.0356754
16	118.31	118.73	85.25	80.65	74.65	sp	P01241	SOMA	HUMAN	Somatotropin OS	GH1	HUMAN	0.416869	9.43703e-07
1492	10.45	10.61	44.8	28.32	22.58	sp	P54709	AT1B3	HUMAN	Sodium/potassium-transporting ATPase subunit beta-3 OS	ATP1B3	HUMAN	0.42462	0.0184494
209	41.84	42.13	45.69	33.51	26.98	sp	P53396	ACLY	HUMAN	ATP-citrate synthase OS	ACLY	HUMAN	0.42462	0.00218086
14	123.52	123.74	55.71	41.53	39.87	sp	P46821	MAP1B	HUMAN	Microtubule-associated protein 1B OS	MAP1B	HUMAN	0.42462	0.000266773
1949	7.64	7.94	34.6	28.61	23.71	sp	P02765	FETUA	HUMAN	Alpha-2-HS-glycoprotein OS	AHSG	HUMAN	0.42462	0.0451465
207	41.88	42.17	72.89	59.94	58.13	sp	P00338	LDHA	HUMAN	L-lactate dehydrogenase A chain OS	LDHA	HUMAN	0.428549	0.00076936
1020	15.65	15.77	82.52	45.15	40.29	sp	P60880	SNP25	HUMAN	Synaptosomal-associated protein 25 OS	SNAP25	HUMAN	0.436516	0.0314528
416	28.69	28.96	81.88	81.88	79.19	sp	P62158	CALM	HUMAN	Calmodulin OS	CALM1	HUMAN	0.436516	0.0147337
316	33.65	34.85	81.82	53.28	46.97	sp	P06727	APOA4	HUMAN	Apolipoprotein A-IV OS	APOA4	HUMAN	0.436516	0.0257981
2376	5.6	5.64	39.53	9.031	6.283	sp	P01833	PIGR	HUMAN	Polymeric immunoglobulin receptor OS	PIGR	HUMAN	0.440555	0.0352662
1869	8.02	15.15	47.26	38.31	36.32	sp	P19652	A1AG2	HUMAN	Alpha-1-acid glycoprotein 2 OS	ORM2	HUMAN	0.440555	0.0140006
199	42.66	43.25	63.35	54.61	50.49	sp	P07339	CATD	HUMAN	Cathepsin D OS	CTSD	HUMAN	0.444631	0.00288163
1077	14.76	15.57	35.15	18.14	14.17	sp	P12830	CADH1	HUMAN	Cadherin-1 OS	CDH1	HUMAN	0.444631	0.0479866
397	29.44	30.75	75.24	43.57	41.9	sp	P80303	NUCB2	HUMAN	Nucleobindin-2 OS	NUCB2	HUMAN	0.448745	0.000987933
1145	14.05	14.08	53.21	33.01	30.13	sp	Q99747	SNAG	HUMAN	Gamma-soluble NSF attachment protein OS	NAPG	HUMAN	0.448745	0.0182806
205	42.07	43.24	63.48	37.3	32.06	sp	Q9P2E9	RRBP1	HUMAN	Ribosome-binding protein 1 OS	RRBP1	HUMAN	0.461318	0.0193563
301	34.32	34.57	40.44	33.61	31.97	sp	P13798	ACPH	HUMAN	Acylamino-acid-releasing enzyme OS	APEH	HUMAN	0.461318	0.0420644
94	61.88	62.11	74.37	60.29	49.37	sp	P16870	CBPE	HUMAN	Carboxypeptidase E OS	CPE	HUMAN	0.465586	2.08592e-07
784	18.92	19.41	59.72	40.28	40.28	sp	P61266	STX1B	HUMAN	Syntaxin-1B OS	STX1B	HUMAN	0.465586	0.0254447
44	82.91	83.44	72.57	55.03	49.29	sp	P18206	VINC	HUMAN	Vinculin OS	VCL	HUMAN	0.465586	0.000125096
2647	4.28	4.4	34.07	7.257	3.567	sp	Q96JE9	MAP6	HUMAN	Microtubule-associated protein 6 OS	MAP6	HUMAN	0.465586	0.0442538
616	22.39	22.42	79.51	65.37	64.39	sp	P04792	HSPB1	HUMAN	Heat shock protein beta-1 OS	HSPB1	HUMAN	0.469894	0.0127655
793	18.77	19.15	51.08	28.63	24.89	sp	P49418	AMPH	HUMAN	Amphiphysin OS	AMPH	HUMAN	0.469894	0.0152269
1762	8.46	8.89	42.23	21.11	16.01	sp	P47972	NPTX2	HUMAN	Neuronal pentraxin-2 OS	NPTX2	HUMAN	0.474242	0.0484258
255	37.63	37.89	55.1	45.27	45.27	sp	P49419	AL7A1	HUMAN	Alpha-aminoadipic semialdehyde dehydrogenase OS	ALDH7A1	HUMAN	0.474242	4.86185e-05
172	46.29	46.64	72.75	59.8	57.25	sp	P07954	FUMH	HUMAN	Fumarate hydratase, mitochondrial OS	FH	HUMAN	0.474242	0.00569183
1080	14.72	14.79	67.05	48.66	45.98	sp	P25789	PSA4	HUMAN	Proteasome subunit alpha type-4 OS	PSMA4	HUMAN	0.474242	0.018656
332	32.6	33.36	65.7	42.2	38.34	sp	P28838	AMPL	HUMAN	Cytosol aminopeptidase OS	LAP3	HUMAN	0.47863	0.00138922
925	16.77	24.17	58.75	34.25	28.18	sp	Q9NZN4	EHD2	HUMAN	EH domain-containing protein 2 OS	EHD2	HUMAN	0.47863	0.00438525
319	33.25	34.38	57.94	42.35	36.48	sp	Q06210	GFPT1	HUMAN	Glucosamine--fructose-6-phosphate aminotransferase [isomerizing] 1 OS	GFPT1	HUMAN	0.483059	0.0266939
737	19.85	19.94	30.3	12.35	12.35	sp	P08603	CFAH	HUMAN	Complement factor H OS	CFH	HUMAN	0.483059	0.0206816
1985	7.39	8.59	42.05	21.29	18.6	sp	Q9UN36	NDRG2	HUMAN	Protein NDRG2 OS	NDRG2	HUMAN	0.49204	0.0274383
1256	12.55	12.62	42.7	26.97	21.35	sp	Q12907	LMAN2	HUMAN	Vesicular integral-membrane protein VIP36 OS	LMAN2	HUMAN	0.49204	0.0350923
451	27.3	27.5	57.83	47.58	40.17	sp	P61421	VA0D1	HUMAN	V-type proton ATPase subunit d 1 OS	ATP6V0D1	HUMAN	0.49204	3.3265e-05
82	66.17	77.38	76.14	55.52	51.99	sp	P38646	GRP75	HUMAN	Stress-70 protein, mitochondrial OS	HSPA9	HUMAN	0.49204	0.02367
1326	12	12.26	46.93	32.13	32.13	sp	Q15404	RSU1	HUMAN	Ras suppressor protein 1 OS	RSU1	HUMAN	0.49204	0.0287948
89	64.1	64.39	54.3	45.7	41.46	sp	P55786	PSA	HUMAN	Puromycin-sensitive aminopeptidase OS	NPEPPS	HUMAN	0.49204	0.000347986
428	28.12	28.91	53.35	36.52	34.03	sp	Q9Y6G9	DC1L1	HUMAN	Cytoplasmic dynein 1 light intermediate chain 1 OS	DYNC1LI1	HUMAN	2.01372	0.00308444
95	60.83	62.11	78.79	62.12	56.73	sp	P61764	STXB1	HUMAN	Syntaxin-binding protein 1 OS	STXBP1	HUMAN	2.01372	0.00185762
1342	11.88	12.13	36.33	13.33	11.02	sp	Q9UPT5	EXOC7	HUMAN	Exocyst complex component 7 OS	EXOC7	HUMAN	2.01372	0.0401049
1587	9.85	9.98	43.1	19.15	15.49	sp	O95299	NDUAA	HUMAN	NADH dehydrogenase [ubiquinone] 1 alpha subcomplex subunit 10, mitochondrial OS	NDUFA10	HUMAN	2.01372	0.0425867
331	32.62	34.83	71.27	51.84	47.95	sp	Q9P2R7	SUCB1	HUMAN	Succinyl-CoA ligase [ADP-forming] subunit beta, mitochondrial OS	SUCLA2	HUMAN	2.03236	0.0457099
1792	8.27	8.35	39.6	11.5	9.215	sp	Q6PKG0	LARP1	HUMAN	La-related protein 1 OS	LARP1	HUMAN	2.03236	0.00961268
1053	15.13	15.2	52.09	37.64	34.22	sp	P62701	RS4X	HUMAN	40S ribosomal protein S4, X isoform OS	RPS4X	HUMAN	2.05116	0.0258887
570	23.29	23.88	53.59	34.06	30.47	sp	Q9UBT2	SAE2	HUMAN	SUMO-activating enzyme subunit 2 OS	UBA2	HUMAN	2.05116	0.033065
40	87.28	92.39	61.77	35.19	32.66	sp	P11277	SPTB1	HUMAN	Spectrin beta chain, erythrocyte OS	SPTB	HUMAN	2.05116	0.0024327
1814	8.16	8.17	33.33	26.44	21.84	sp	Q9Y5S9	RBM8A	HUMAN	RNA-binding protein 8A OS	RBM8A	HUMAN	2.07014	0.0291259
839	18.04	18.54	46	25.45	22.91	sp	Q14247	SRC8	HUMAN	Src substrate cortactin OS	CTTN	HUMAN	2.0893	0.0496274
102	58.17	58.91	65.15	57.48	55.11	sp	P50990	TCPQ	HUMAN	T-complex protein 1 subunit theta OS	CCT8	HUMAN	2.10863	0.0163554
347	31.76	32.46	79.42	68.72	65.43	sp	P23396	RS3	HUMAN	40S ribosomal protein S3 OS	RPS3	HUMAN	2.10863	0.0468615
3236	2.86	2.95	32.32	3.491	2.775	sp	Q13574	DGKZ	HUMAN	Diacylglycerol kinase zeta OS	DGKZ	HUMAN	2.12814	0.0346344
47	81.65	83.73	44.91	15.47	9.976	sp	Q9UPN3	MACF1	HUMAN	Microtubule-actin cross-linking factor 1, isoforms 1/2/3/5 OS	MACF1	HUMAN	2.14783	0.0253841
4035	2	2.01	16.26	4.607	3.523	sp	P49366	DHYS	HUMAN	Deoxyhypusine synthase OS	DHPS	HUMAN	2.14783	0.0394541
615	22.4	22.74	59.76	50.89	43.49	sp	O95433	AHSA1	HUMAN	Activator of 90 kDa heat shock protein ATPase homolog 1 OS	AHSA1	HUMAN	2.18776	0.0157542
475	26.63	27.25	62.05	40.94	35.61	sp	Q7L099	RUFY3	HUMAN	Protein RUFY3 OS	RUFY3	HUMAN	2.208	0.0122772
3446	2.19	2.29	33.52	5.379	1.517	sp	Q8IYI6	EXOC8	HUMAN	Exocyst complex component 8 OS	EXOC8	HUMAN	2.208	0.0463551
228	40.49	40.78	41.93	9.685	5.968	sp	Q8NF91	SYNE1	HUMAN	Nesprin-1 OS	SYNE1	HUMAN	2.208	0.00459432
1429	11.07	11.08	67.88	36.79	36.79	sp	P21291	CSRP1	HUMAN	Cysteine and glycine-rich protein 1 OS	CSRP1	HUMAN	2.22844	0.0439011
290	34.92	35.43	43.01	31.42	26.33	sp	Q8N163	K1967	HUMAN	DBIRD complex subunit KIAA1967 OS	KIAA1967	HUMAN	2.26987	0.023992
482	26.35	26.57	39.17	9.397	5.127	sp	Q8WXH0	SYNE2	HUMAN	Nesprin-2 OS	SYNE2	HUMAN	2.26987	0.00528427
613	22.44	22.55	63.26	57.21	53.02	sp	O75396	SC22B	HUMAN	Vesicle-trafficking protein SEC22b OS	SEC22B	HUMAN	2.26987	0.0246083
1093	14.58	14.89	29.33	8.16	4.694	sp	Q96RL7	VP13A	HUMAN	Vacuolar protein sorting-associated protein 13A OS	VPS13A	HUMAN	2.26987	0.0231508
900	17.06	17.54	46.93	40.5	31.01	sp	Q15257	PTPA	HUMAN	Serine/threonine-protein phosphatase 2A activator OS	PPP2R4	HUMAN	2.29087	0.029171
355	31.29	32.05	71.77	43.76	41.58	sp	Q13451	FKBP5	HUMAN	Peptidyl-prolyl cis-trans isomerase FKBP5 OS	FKBP5	HUMAN	2.29087	0.000111528
150	49.66	52.06	72.83	54.9	52.87	sp	P48643	TCPE	HUMAN	T-complex protein 1 subunit epsilon OS	CCT5	HUMAN	2.33346	0.0418555
3509	2.1	2.15	32.82	5.67	2.234	sp	Q9UQ13	SHOC2	HUMAN	Leucine-rich repeat protein SHOC-2 OS	SHOC2	HUMAN	2.35505	0.00273334
2487	5.02	5.14	31.5	6.909	4.215	sp	P49754	VPS41	HUMAN	Vacuolar protein sorting-associated protein 41 homolog OS	VPS41	HUMAN	2.35505	0.0479072
474	26.66	26.99	40.46	15.82	14.19	sp	P55265	DSRAD	HUMAN	Double-stranded RNA-specific adenosine deaminase OS	ADAR	HUMAN	2.37684	0.0364109
821	18.31	18.99	47.37	20.93	14.04	sp	O75534	CSDE1	HUMAN	Cold shock domain-containing protein E1 OS	CSDE1	HUMAN	2.37684	0.0307236
2918	4	4.08	28.53	12.43	11.02	sp	P35250	RFC2	HUMAN	Replication factor C subunit 2 OS	RFC2	HUMAN	2.37684	0.0416449
2095	6.61	6.68	36.68	21.45	17.65	sp	Q13277	STX3	HUMAN	Syntaxin-3 OS	STX3	HUMAN	2.37684	0.0475632
818	18.35	18.41	54.17	34.29	34.29	sp	O00764	PDXK	HUMAN	Pyridoxal kinase OS	PDXK	HUMAN	2.39883	0.0384631
287	35.04	35.86	59.34	40.49	34.21	sp	Q07866	KLC1	HUMAN	Kinesin light chain 1 OS	KLC1	HUMAN	2.39883	0.00613522
2022	7.11	7.27	36.79	23.32	21.24	sp	Q92572	AP3S1	HUMAN	AP-3 complex subunit sigma-1 OS	AP3S1	HUMAN	2.42103	0.00296684
67	70.5	71.34	53.44	40.06	36.78	sp	Q14203	DCTN1	HUMAN	Dynactin subunit 1 OS	DCTN1	HUMAN	2.42103	0.0205853
145	50.27	50.67	50.9	33.57	30.06	sp	P78347	GTF2I	HUMAN	General transcription factor II-I OS	GTF2I	HUMAN	2.44343	0.00745258
124	53	53.1	44.98	29.92	24.75	sp	Q12888	TP53B	HUMAN	Tumor suppressor p53-binding protein 1 OS	TP53BP1	HUMAN	2.44343	0.0123404
221	41.09	41.42	55.29	32.62	29.72	sp	O94874	UFL1	HUMAN	E3 UFM1-protein ligase 1 OS	UFL1	HUMAN	2.51189	0.00597417
46	81.69	81.95	57.2	37.16	34.65	sp	P11137	MAP2	HUMAN	Microtubule-associated protein 2 OS	MAP2	HUMAN	2.51189	1.0544e-05
641	21.63	21.88	47.45	29.16	25.21	sp	Q7L775	EPMIP	HUMAN	EPM2A-interacting protein 1 OS	EPM2AIP1	HUMAN	2.53513	0.0173276
184	44.31	44.72	47.04	32.61	28.26	sp	Q9NSE4	SYIM	HUMAN	Isoleucine--tRNA ligase, mitochondrial OS	IARS2	HUMAN	2.53513	0.00397306
3666	2.02	2.14	39.61	2.237	1.711	sp	P02786	TFR1	HUMAN	Transferrin receptor protein 1 OS	TFRC	HUMAN	2.53513	0.0411407
15	121.7	122.74	72.96	55.64	51.29	sp	Q86UP2	KTN1	HUMAN	Kinectin OS	KTN1	HUMAN	2.55859	0.000298508
981	16.06	16.33	65.37	50.65	50.65	sp	Q15102	PA1B3	HUMAN	Platelet-activating factor acetylhydrolase IB subunit gamma OS	PAFAH1B3	HUMAN	2.55859	0.0245183
31	100.34	101.38	67.96	56.9	56.24	sp	P22314	UBA1	HUMAN	Ubiquitin-like modifier-activating enzyme 1 OS	UBA1	HUMAN	2.58226	0.00273985
2628	4.34	4.34	56.16	35.62	35.62	sp	P0DJ07	CS079	HUMAN	Uncharacterized protein C19orf79 OS	C19orf79	HUMAN	2.63027	0.00343291
317	33.62	34.03	45.67	38.71	34.13	sp	Q9NSD9	SYFB	HUMAN	Phenylalanine--tRNA ligase beta subunit OS	FARSB	HUMAN	2.65461	0.0291819
140	50.66	51.41	46.15	24.56	23.98	sp	P16157	ANK1	HUMAN	Ankyrin-1 OS	ANK1	HUMAN	2.65461	0.0121599
590	22.94	22.99	55.02	42.82	40.91	sp	P36955	PEDF	HUMAN	Pigment epithelium-derived factor OS	SERPINF1	HUMAN	2.65461	0.00137274
408	28.95	29.03	76.06	64.89	59.31	sp	P35237	SPB6	HUMAN	Serpin B6 OS	SERPINB6	HUMAN	2.65461	0.0124642
372	30.51	31.64	58.34	25.14	17.42	sp	Q9UQE7	SMC3	HUMAN	Structural maintenance of chromosomes protein 3 OS	SMC3	HUMAN	2.67917	0.003668
2809	4.02	4.13	38.89	10.35	8.081	sp	Q03426	KIME	HUMAN	Mevalonate kinase OS	MVK	HUMAN	2.67917	0.00479848
80	66.46	67.11	55.42	39.29	32.34	sp	P07814	SYEP	HUMAN	Bifunctional glutamate/proline--tRNA ligase OS	EPRS	HUMAN	2.70396	0.0145169
325	32.97	33.36	48.21	15.07	10.36	sp	Q13439	GOGA4	HUMAN	Golgin subfamily A member 4 OS	GOLGA4	HUMAN	2.70396	9.67219e-06
447	27.34	27.42	68.52	60.65	54.17	sp	P62826	RAN	HUMAN	GTP-binding nuclear protein Ran OS	RAN	HUMAN	2.72898	0.0250987
39	88.29	88.9	60.85	37.04	30.8	sp	P02549	SPTA1	HUMAN	Spectrin alpha chain, erythrocyte OS	SPTA1	HUMAN	2.75423	0.000444328
357	31.19	32.38	29.25	9.686	6.213	sp	Q5T4S7	UBR4	HUMAN	E3 ubiquitin-protein ligase UBR4 OS	UBR4	HUMAN	2.77971	0.00075385
59	74.23	81.26	91.3	74.53	69.57	sp	P05787	K2C8	HUMAN	Keratin, type II cytoskeletal 8 OS	KRT8	HUMAN	2.83139	3.34332e-08
538	24.26	24.5	34.31	16.31	11.22	sp	Q5VYK3	ECM29	HUMAN	Proteasome-associated protein ECM29 homolog OS	ECM29	HUMAN	2.83139	0.0133776
1562	10.01	11.5	47.21	16.88	11.59	sp	Q9Y496	KIF3A	HUMAN	Kinesin-like protein KIF3A OS	KIF3A	HUMAN	2.85759	0.0467295
2189	6.21	6.36	41.08	5.53	3.837	sp	Q96JC1	VPS39	HUMAN	Vam6/Vps39-like protein OS	VPS39	HUMAN	2.88403	0.0301302
111	55.53	56.28	52.26	20.53	15.1	sp	Q14789	GOGB1	HUMAN	Golgin subfamily B member 1 OS	GOLGB1	HUMAN	2.88403	0.0296826
1072	14.84	15.21	40.37	23.91	18.32	sp	Q14166	TTL12	HUMAN	Tubulin--tyrosine ligase-like protein 12 OS	TTLL12	HUMAN	2.88403	0.0357669
169	46.59	47.33	73.46	65.05	61.12	sp	P78371	TCPB	HUMAN	T-complex protein 1 subunit beta OS	CCT2	HUMAN	2.91072	0.00201827
1242	12.69	12.79	17.25	11.65	10	sp	Q6UXD5	SE6L2	HUMAN	Seizure 6-like protein 2 OS	SEZ6L2	HUMAN	2.91072	0.0218217
1102	14.44	15.02	75.14	42.77	32.95	sp	Q9UBE0	SAE1	HUMAN	SUMO-activating enzyme subunit 1 OS	SAE1	HUMAN	2.93765	0.00481092
1539	10.09	10.18	35.85	20.28	19.34	sp	Q92563	TICN2	HUMAN	Testican-2 OS	SPOCK2	HUMAN	2.96483	0.0384684
929	16.73	16.73	64.24	50.99	50.99	sp	P62277	RS13	HUMAN	40S ribosomal protein S13 OS	RPS13	HUMAN	2.96483	0.0179417
173	46.17	46.64	47.23	28.13	24.33	sp	P41252	SYIC	HUMAN	Isoleucine--tRNA ligase, cytoplasmic OS	IARS	HUMAN	2.99226	0.00770971
629	22.03	23.2	60.59	31.49	25.74	sp	O60825	F262	HUMAN	6-phosphofructo-2-kinase/fructose-2,6-bisphosphatase 2 OS	PFKFB2	HUMAN	3.01995	0.00306582
3508	2.1	2.16	40.08	14.52	5.93	sp	O94888	UBXN7	HUMAN	UBX domain-containing protein 7 OS	UBXN7	HUMAN	3.04789	0.0262265
591	22.93	23.01	43.77	33.27	30.54	sp	P12268	IMDH2	HUMAN	Inosine-5'-monophosphate dehydrogenase 2 OS	IMPDH2	HUMAN	3.10456	0.0327594
631	22.01	23.53	39.13	30.83	25.1	sp	Q96JB5	CK5P3	HUMAN	CDK5 regulatory subunit-associated protein 3 OS	CDK5RAP3	HUMAN	3.13329	0.0220144
292	34.67	35.3	71.09	53.08	50	sp	O00231	PSD11	HUMAN	26S proteasome non-ATPase regulatory subunit 11 OS	PSMD11	HUMAN	3.13329	0.0238188
197	42.88	43.44	71.37	50.41	42.05	sp	P52272	HNRPM	HUMAN	Heterogeneous nuclear ribonucleoprotein M OS	HNRNPM	HUMAN	3.13329	0.0123229
162	48.3	49.56	58.5	43.05	33.55	sp	P35606	COPB2	HUMAN	Coatomer subunit beta' OS	COPB2	HUMAN	3.16228	0.000903478
713	20.15	20.69	46.54	22.82	20.34	sp	Q08J23	NSUN2	HUMAN	tRNA (cytosine(34)-C(5))-methyltransferase OS	NSUN2	HUMAN	3.16228	0.0295314
466	26.95	27.53	51.09	30.82	28.48	sp	Q15046	SYK	HUMAN	Lysine--tRNA ligase OS	KARS	HUMAN	3.19154	0.0175574
1098	14.52	14.83	37.92	15.77	14.04	sp	P16452	EPB42	HUMAN	Erythrocyte membrane protein band 4.2 OS	EPB42	HUMAN	3.19154	0.0242373
1796	8.23	8.29	45.29	26.44	26.44	sp	O00151	PDLI1	HUMAN	PDZ and LIM domain protein 1 OS	PDLIM1	HUMAN	3.19154	0.0468687
857	17.83	17.91	41.47	19.63	18.22	sp	Q9BUJ2	HNRL1	HUMAN	Heterogeneous nuclear ribonucleoprotein U-like protein 1 OS	HNRNPUL1	HUMAN	3.22107	0.0029559
92	62.02	62.34	66.59	44.51	41.54	sp	Q7KZF4	SND1	HUMAN	Staphylococcal nuclease domain-containing protein 1 OS	SND1	HUMAN	3.22107	0.00107946
243	38.77	39.23	57.42	34.06	33.03	sp	P47897	SYQ	HUMAN	Glutamine--tRNA ligase OS	QARS	HUMAN	3.25087	0.00532164
219	41.12	41.31	44.06	32.19	30.37	sp	Q14974	IMB1	HUMAN	Importin subunit beta-1 OS	KPNB1	HUMAN	3.25087	0.0382246
175	45.69	46.46	51.79	42.95	33.97	sp	P08237	K6PF	HUMAN	6-phosphofructokinase, muscle type OS	PFKM	HUMAN	3.28095	0.00957024
203	42.47	42.7	55.01	42.76	39.64	sp	P10909	CLUS	HUMAN	Clusterin OS	CLU	HUMAN	3.28095	0.000262596
1482	10.53	10.67	37.66	20.48	13.16	sp	Q9H9T3	ELP3	HUMAN	Elongator complex protein 3 OS	ELP3	HUMAN	3.28095	0.00404662
68	69.89	69.96	43.73	28.04	24.81	sp	P49327	FAS	HUMAN	Fatty acid synthase OS	FASN	HUMAN	3.31131	0.000582024
520	24.64	24.71	35.34	18.69	16.92	sp	Q92900	RENT1	HUMAN	Regulator of nonsense transcripts 1 OS	UPF1	HUMAN	3.31131	0.00250279
684	20.72	20.78	70.67	42.79	33.17	sp	P52943	CRIP2	HUMAN	Cysteine-rich protein 2 OS	CRIP2	HUMAN	3.34195	0.0378551
864	17.71	17.77	82.13	57	57	sp	Q8WW59	SPRY4	HUMAN	SPRY domain-containing protein 4 OS	SPRYD4	HUMAN	3.37287	0.0185562
250	38.23	39.37	64.91	54.39	53.07	sp	O00232	PSD12	HUMAN	26S proteasome non-ATPase regulatory subunit 12 OS	PSMD12	HUMAN	3.37287	0.00967927
468	26.87	27.14	56.52	28.82	26.25	sp	Q9H845	ACAD9	HUMAN	Acyl-CoA dehydrogenase family member 9, mitochondrial OS	ACAD9	HUMAN	3.43558	0.0406028
1240	12.72	29.57	68.88	54.26	48.94	sp	P42025	ACTY	HUMAN	Beta-centractin OS	ACTR1B	HUMAN	3.43558	0.0322472
151	49.64	50.27	67.5	42.06	38.32	sp	P33176	KINH	HUMAN	Kinesin-1 heavy chain OS	KIF5B	HUMAN	3.46737	0.00238838
136	51.07	52.03	59.65	37.12	33.58	sp	P36776	LONM	HUMAN	Lon protease homolog, mitochondrial OS	LONP1	HUMAN	3.46737	0.00114712
1205	13.26	13.54	32.63	21.19	20.13	sp	Q9Y646	CBPQ	HUMAN	Carboxypeptidase Q OS	CPQ	HUMAN	3.46737	0.0424561
919	16.85	17.41	32.01	17.99	14.95	sp	O60645	EXOC3	HUMAN	Exocyst complex component 3 OS	EXOC3	HUMAN	3.53183	0.00670423
521	24.62	25.32	55.68	33.93	30.03	sp	P27694	RFA1	HUMAN	Replication protein A 70 kDa DNA-binding subunit OS	RPA1	HUMAN	3.56451	0.018877
148	49.95	52.08	50.94	37.11	33.58	sp	O60763	USO1	HUMAN	General vesicular transport factor p115 OS	USO1	HUMAN	3.59749	0.000526004
2468	5.1	5.22	25	10.22	3.987	sp	Q9HAV4	XPO5	HUMAN	Exportin-5 OS	XPO5	HUMAN	3.63078	0.00392714
308	33.99	34.82	70.06	48.3	41.92	sp	P14868	SYDC	HUMAN	Aspartate--tRNA ligase, cytoplasmic OS	DARS	HUMAN	3.69828	0.0423744
1259	12.54	12.58	39.19	34.12	34.12	sp	Q9UK22	FBX2	HUMAN	F-box only protein 2 OS	FBXO2	HUMAN	3.69828	0.0200251
351	31.53	31.94	67.88	53.53	42.82	sp	P04181	OAT	HUMAN	Ornithine aminotransferase, mitochondrial OS	OAT	HUMAN	3.7325	0.0205246
3231	2.89	2.89	40.88	12.98	10.5	sp	Q147X3	NAA30	HUMAN	N-alpha-acetyltransferase 30 OS	NAA30	HUMAN	3.7325	0.0266414
479	26.51	26.78	44.76	22.64	18.48	sp	Q15020	SART3	HUMAN	Squamous cell carcinoma antigen recognized by T-cells 3 OS	SART3	HUMAN	3.83707	0.00421038
1942	7.73	8.05	35.77	16.44	13.95	sp	Q6SZW1	SARM1	HUMAN	Sterile alpha and TIR motif-containing protein 1 OS	SARM1	HUMAN	3.87258	0.0170017
86	64.75	64.94	43.59	23.88	21.07	sp	O75643	U520	HUMAN	U5 small nuclear ribonucleoprotein 200 kDa helicase OS	SNRNP200	HUMAN	3.90841	0.00635764
297	34.5	34.94	60.95	51.19	48.81	sp	P30740	ILEU	HUMAN	Leukocyte elastase inhibitor OS	SERPINB1	HUMAN	3.98107	0.0122642
179	45.31	47.07	64.95	45.02	39.7	sp	Q07065	CKAP4	HUMAN	Cytoskeleton-associated protein 4 OS	CKAP4	HUMAN	3.98107	7.58864e-05
108	56.12	56.37	40.85	21.27	16.85	sp	Q92616	GCN1L	HUMAN	Translational activator GCN1 OS	GCN1L1	HUMAN	4.01791	0.000187821
1359	11.71	11.75	31.99	16.07	13.54	sp	P17252	KPCA	HUMAN	Protein kinase C alpha type OS	PRKCA	HUMAN	4.01791	0.00284777
156	49.01	49.21	48.95	25.48	18.24	sp	Q6P2Q9	PRP8	HUMAN	Pre-mRNA-processing-splicing factor 8 OS	PRPF8	HUMAN	4.05509	0.00850126
601	22.72	22.85	39	15	10.06	sp	Q13085	ACACA	HUMAN	Acetyl-CoA carboxylase 1 OS	ACACA	HUMAN	4.09261	0.000318781
624	22.13	22.94	45.78	32.48	29.41	sp	P55209	NP1L1	HUMAN	Nucleosome assembly protein 1-like 1 OS	NAP1L1	HUMAN	4.09261	0.0135037
188	44.18	44.77	52.78	36.2	30.22	sp	Q99460	PSMD1	HUMAN	26S proteasome non-ATPase regulatory subunit 1 OS	PSMD1	HUMAN	4.09261	0.0208614
1369	11.64	32.5	59.84	26.47	22.21	sp	Q9UQ16	DYN3	HUMAN	Dynamin-3 OS	DNM3	HUMAN	4.09261	0.0163125
134	51.38	51.53	77.11	65.66	62.85	sp	P61978	HNRPK	HUMAN	Heterogeneous nuclear ribonucleoprotein K OS	HNRNPK	HUMAN	4.13048	0.00194289
757	19.39	19.54	33	12.97	9.676	sp	Q14839	CHD4	HUMAN	Chromodomain-helicase-DNA-binding protein 4 OS	CHD4	HUMAN	4.16869	0.00145551
1178	13.7	14.23	40.04	30.75	28.1	sp	Q9H8Y8	GORS2	HUMAN	Golgi reassembly-stacking protein 2 OS	GORASP2	HUMAN	4.20727	0.0294279
235	39.29	40.82	62.73	38.03	35.45	sp	P54136	SYRC	HUMAN	Arginine--tRNA ligase, cytoplasmic OS	RARS	HUMAN	4.2462	0.00207677
2146	6.35	6.62	34.88	13.69	10.15	sp	Q8WUX9	CHMP7	HUMAN	Charged multivesicular body protein 7 OS	CHMP7	HUMAN	4.28548	0.032629
1424	11.09	11.27	29.64	13.57	13.14	sp	Q9Y4C2	F115A	HUMAN	Protein FAM115A OS	FAM115A	HUMAN	4.32514	0.00521354
1324	12	13.51	56.59	56.59	56.59	sp	P36405	ARL3	HUMAN	ADP-ribosylation factor-like protein 3 OS	ARL3	HUMAN	4.36516	0.0286025
210	41.78	42.53	51.45	28.32	26.53	sp	Q9P2J5	SYLC	HUMAN	Leucine--tRNA ligase, cytoplasmic OS	LARS	HUMAN	4.44631	6.4224e-05
294	34.59	37.25	73.1	52.5	45.27	sp	P50991	TCPD	HUMAN	T-complex protein 1 subunit delta OS	CCT4	HUMAN	4.44631	0.0181718
478	26.53	27.2	51.22	32.47	30.38	sp	Q14168	MPP2	HUMAN	MAGUK p55 subfamily member 2 OS	MPP2	HUMAN	4.48745	0.0274113
726	20.02	20.24	49.42	17.53	12.75	sp	O94906	PRP6	HUMAN	Pre-mRNA-processing factor 6 OS	PRPF6	HUMAN	4.48745	0.0119397
1729	8.7	9.02	49.12	24.56	18.05	sp	Q5TDH0	DDI2	HUMAN	Protein DDI1 homolog 2 OS	DDI2	HUMAN	4.48745	0.0429202
987	16.03	16.15	37.38	12.15	10.62	sp	Q96K76	UBP47	HUMAN	Ubiquitin carboxyl-terminal hydrolase 47 OS	USP47	HUMAN	4.57088	0.00216132
746	19.58	19.62	41.33	22	22	sp	Q14444	CAPR1	HUMAN	Caprin-1 OS	CAPRIN1	HUMAN	4.57088	0.0126398
3086	3.48	3.49	31.98	19.29	18.78	sp	Q53FT3	HIKES	HUMAN	Protein Hikeshi OS	C11orf73	HUMAN	4.65586	0.0333731
288	34.97	40.13	86.75	61.25	57.5	sp	P08727	K1C19	HUMAN	Keratin, type I cytoskeletal 19 OS	KRT19	HUMAN	4.69894	0.000327239
3706	2.01	3.85	28.01	2.619	1.63	sp	Q15154	PCM1	HUMAN	Pericentriolar material 1 protein OS	PCM1	HUMAN	4.69894	0.00349964
312	33.81	36.13	57.97	37.26	32.04	sp	Q96C24	SYTL4	HUMAN	Synaptotagmin-like protein 4 OS	SYTL4	HUMAN	4.69894	0.000100858
375	30.39	30.74	75.48	60.92	55.56	sp	P05937	CALB1	HUMAN	Calbindin OS	CALB1	HUMAN	4.7863	0.000245501
34	92.46	92.88	61.61	36.55	32.67	sp	Q14980	NUMA1	HUMAN	Nuclear mitotic apparatus protein 1 OS	NUMA1	HUMAN	4.83059	8.42036e-08
1513	10.24	10.6	37.09	25.45	23.27	sp	O94903	PROSC	HUMAN	Proline synthase co-transcribed bacterial homolog protein OS	PROSC	HUMAN	4.87529	0.0485207
122	53.91	54.17	87.74	81.99	70.88	sp	P00915	CAH1	HUMAN	Carbonic anhydrase 1 OS	CA1	HUMAN	5.01187	0.0165981
1150	14.03	14.06	59.74	30.03	27.39	sp	Q9UNE7	CHIP	HUMAN	E3 ubiquitin-protein ligase CHIP OS	STUB1	HUMAN	5.05825	0.0498445
700	20.41	20.44	53.6	36.17	28.79	sp	Q9H3P7	GCP60	HUMAN	Golgi resident protein GCP60 OS	ACBD3	HUMAN	5.05825	0.00100617
973	16.15	17.57	36.99	30.92	29.48	sp	P31942	HNRH3	HUMAN	Heterogeneous nuclear ribonucleoprotein H3 OS	HNRNPH3	HUMAN	5.15229	0.0239448
412	28.78	30.08	50.77	25.5	22.08	sp	P43243	MATR3	HUMAN	Matrin-3 OS	MATR3	HUMAN	5.15229	0.00138203
28	110.32	111.38	66.57	51.65	48.71	sp	P42704	LPPRC	HUMAN	Leucine-rich PPR motif-containing protein, mitochondrial OS	LRPPRC	HUMAN	5.19996	5.61353e-08
168	47.42	48.19	61.12	48.16	44.35	sp	Q4V328	GRAP1	HUMAN	GRIP1-associated protein 1 OS	GRIPAP1	HUMAN	5.19996	8.44507e-05
1505	10.29	10.54	47.47	32.32	30.3	sp	Q04323	UBXN1	HUMAN	UBX domain-containing protein 1 OS	UBXN1	HUMAN	5.19996	0.00671806
1301	12.1	12.2	67.19	34.9	34.9	sp	Q15126	PMVK	HUMAN	Phosphomevalonate kinase OS	PMVK	HUMAN	5.24808	0.00272389
157	49	49.65	56.14	39.45	36.94	sp	P53618	COPB	HUMAN	Coatomer subunit beta OS	COPB1	HUMAN	5.24808	0.00878083
27	111.82	111.88	45.83	26.65	23.81	sp	P78527	PRKDC	HUMAN	DNA-dependent protein kinase catalytic subunit OS	PRKDC	HUMAN	5.49541	5.6372e-11
501	25.39	26.25	42.84	24.41	18.74	sp	P55060	XPO2	HUMAN	Exportin-2 OS	CSE1L	HUMAN	5.54626	0.000229427
214	41.57	41.74	77.83	53.35	53.35	sp	P35998	PRS7	HUMAN	26S protease regulatory subunit 7 OS	PSMC2	HUMAN	5.54626	0.0014936
202	42.5	42.63	46.11	35.47	34.55	sp	Q9Y678	COPG1	HUMAN	Coatomer subunit gamma-1 OS	COPG1	HUMAN	5.59758	0.00119398
732	19.91	20.4	42	15.13	13.39	sp	Q7L014	DDX46	HUMAN	Probable ATP-dependent RNA helicase DDX46 OS	DDX46	HUMAN	5.59758	0.00187914
116	54.42	54.97	67.49	52.05	51.07	sp	P12956	XRCC6	HUMAN	X-ray repair cross-complementing protein 6 OS	XRCC6	HUMAN	5.59758	0.00031954
104	57.08	57.41	56.46	35.28	30.63	sp	Q08211	DHX9	HUMAN	ATP-dependent RNA helicase A OS	DHX9	HUMAN	5.59758	2.78681e-05
61	73.59	73.9	81.68	62.91	59.82	sp	P02679	FIBG	HUMAN	Fibrinogen gamma chain OS	FGG	HUMAN	5.64937	0.03287
109	55.68	56.07	52.66	36.41	31.75	sp	O14980	XPO1	HUMAN	Exportin-1 OS	XPO1	HUMAN	5.64937	0.00666733
1544	10.07	10.54	48.94	31.91	20.97	sp	Q96GA7	SDSL	HUMAN	Serine dehydratase-like OS	SDSL	HUMAN	5.64937	0.0435227
450	27.31	27.73	67.94	45.22	35.17	sp	P43686	PRS6B	HUMAN	26S protease regulatory subunit 6B OS	PSMC4	HUMAN	5.7544	0.000131575
128	52.21	52.67	50.33	39.98	35.24	sp	Q13200	PSMD2	HUMAN	26S proteasome non-ATPase regulatory subunit 2 OS	PSMD2	HUMAN	5.86138	0.000189438
783	18.92	23.29	53.63	27.04	23.56	sp	O00571	DDX3X	HUMAN	ATP-dependent RNA helicase DDX3X OS	DDX3X	HUMAN	5.86138	0.0222079
1585	9.87	10.05	51.13	21.54	21.54	sp	Q9HAB8	PPCS	HUMAN	Phosphopantothenate--cysteine ligase OS	PPCS	HUMAN	5.86138	0.010148
502	25.39	25.71	63.14	51.12	37.27	sp	P43490	NAMPT	HUMAN	Nicotinamide phosphoribosyltransferase OS	NAMPT	HUMAN	5.91562	0.0022447
2172	6.25	6.5	36.35	9.732	5.263	sp	Q13523	PRP4B	HUMAN	Serine/threonine-protein kinase PRP4 homolog OS	PRPF4B	HUMAN	6.48634	0.0424466
2818	4.02	4.05	23.43	2.701	1.906	sp	P48553	TPC10	HUMAN	Trafficking protein particle complex subunit 10 OS	TRAPPC10	HUMAN	6.60694	0.0447157
279	35.73	35.89	50.71	34.9	31.77	sp	Q04446	GLGB	HUMAN	1,4-alpha-glucan-branching enzyme OS	GBE1	HUMAN	6.66807	0.0488046
367	30.78	34.89	80.3	54.19	51.48	sp	P62195	PRS8	HUMAN	26S protease regulatory subunit 8 OS	PSMC5	HUMAN	6.72977	0.00093005
130	52.1	52.73	58.18	35.39	33.33	sp	Q00839	HNRPU	HUMAN	Heterogeneous nuclear ribonucleoprotein U OS	HNRNPU	HUMAN	6.79204	0.00225025
310	33.93	34.85	65.68	48.64	46.14	sp	P62191	PRS4	HUMAN	26S protease regulatory subunit 4 OS	PSMC1	HUMAN	6.98232	0.000463658
126	52.49	52.96	49.51	34.23	31.21	sp	P53621	COPA	HUMAN	Coatomer subunit alpha OS	COPA	HUMAN	7.04693	3.48383e-06
282	35.45	35.86	50.82	31	26.92	sp	P45974	UBP5	HUMAN	Ubiquitin carboxyl-terminal hydrolase 5 OS	USP5	HUMAN	7.04693	2.70188e-06
2816	4.02	4.07	33.29	6.03	5.402	sp	Q9BWU0	NADAP	HUMAN	Kanadaptin OS	SLC4A1AP	HUMAN	7.04693	0.0352114
1476	10.57	11.29	57.72	54.47	54.47	sp	P22466	GALA	HUMAN	Galanin peptides OS	GAL	HUMAN	7.58578	0.00124192
3233	2.88	2.88	38.26	8.054	8.054	sp	P29372	3MG	HUMAN	DNA-3-methyladenine glycosylase OS	MPG	HUMAN	7.65597	0.0387864
1430	11.04	24.98	77.63	68.95	66.21	sp	P20337	RAB3B	HUMAN	Ras-related protein Rab-3B OS	RAB3B	HUMAN	7.72681	0.001906
517	24.72	25.28	48.81	34.33	32.14	sp	Q16401	PSMD5	HUMAN	26S proteasome non-ATPase regulatory subunit 5 OS	PSMD5	HUMAN	7.94328	0.00132974
208	41.87	41.91	48.15	35.39	32.1	sp	Q92841	DDX17	HUMAN	Probable ATP-dependent RNA helicase DDX17 OS	DDX17	HUMAN	8.09096	0.000793971
878	17.55	17.78	42.01	13.34	11.69	sp	P78344	IF4G2	HUMAN	Eukaryotic translation initiation factor 4 gamma 2 OS	EIF4G2	HUMAN	8.16582	0.0267594
810	18.48	19.23	56.49	32.93	30.53	sp	Q9P289	MST4	HUMAN	Serine/threonine-protein kinase MST4 OS	MST4	HUMAN	8.31764	0.020711
1668	9.17	20.79	45.06	28.66	21.34	sp	P49590	SYHM	HUMAN	Probable histidine--tRNA ligase, mitochondrial OS	HARS2	HUMAN	8.47227	0.026949
652	21.43	29.23	46.27	28.36	25.03	sp	Q9UBF2	COPG2	HUMAN	Coatomer subunit gamma-2 OS	COPG2	HUMAN	9.37562	0.0011125
813	18.43	18.78	47.31	30.47	22.56	sp	O00567	NOP56	HUMAN	Nucleolar protein 56 OS	NOP56	HUMAN	9.46237	0.00371869
223	40.81	41.73	58.68	48.14	42.4	sp	Q13263	TIF1B	HUMAN	Transcription intermediary factor 1-beta OS	TRIM28	HUMAN	10.3753	1.10611e-05
147	50.13	50.66	65.98	49.32	48.36	sp	P13010	XRCC5	HUMAN	X-ray repair cross-complementing protein 5 OS	XRCC5	HUMAN	10.666	6.31105e-07
30	106.66	108.18	62.93	50.69	48.61	sp	P02671	FIBA	HUMAN	Fibrinogen alpha chain OS	FGA	HUMAN	11.0662	0.0124353
1083	14.68	15.07	40.29	12.98	11.01	sp	Q7Z3J2	CP062	HUMAN	UPF0505 protein C16orf62 OS	C16orf62	HUMAN	11.0662	0.00456737
1156	14	14.18	42.03	26.09	24.88	sp	Q13148	TADBP	HUMAN	TAR DNA-binding protein 43 OS	TARDBP	HUMAN	11.8032	0.0126133
503	25.23	39.9	61.73	33.55	33.55	sp	P17844	DDX5	HUMAN	Probable ATP-dependent RNA helicase DDX5 OS	DDX5	HUMAN	11.9124	0.00534248
1578	9.93	9.97	48.92	37.63	37.63	sp	Q9BW83	IFT27	HUMAN	Intraflagellar transport protein 27 homolog OS	IFT27	HUMAN	11.9124	0.0345349
176	45.6	46.23	72.79	53.98	51.99	sp	P49411	EFTU	HUMAN	Elongation factor Tu, mitochondrial OS	TUFM	HUMAN	12.4738	9.70735e-06
29	106.97	108.5	80.86	74.75	70.88	sp	P02675	FIBB	HUMAN	Fibrinogen beta chain OS	FGB	HUMAN	12.942	4.60626e-10
1116	14.3	14.88	54.42	32.43	30.16	sp	Q9BZV1	UBXN6	HUMAN	UBX domain-containing protein 6 OS	UBXN6	HUMAN	13.0617	0.00954557
3431	2.22	2.32	39.5	4.835	2.594	sp	Q9BZJ0	CRNL1	HUMAN	Crooked neck-like protein 1 OS	CRNKL1	HUMAN	15.7036	0.0209591
705	20.32	28.22	56.72	31.18	27.42	sp	P09651	ROA1	HUMAN	Heterogeneous nuclear ribonucleoprotein A1 OS	HNRNPA1	HUMAN	24.8886	0.0411294
5076	0.05	0.15	9.809	3.27	0	sp	Q8NA23	WDR31	HUMAN	WD repeat-containing protein 31 OS	WDR31	HUMAN	87.9023	0.0175931
